# Supplementary material for: Identification of molecular and physiological responses to chronic environmental challenge in an invasive species: the Pacific oyster, Crassostrea gigas
Source: Ecol Evol. 2013 Aug 12;3(10):3283–97. doi: 10.1002/ece3.719 (PMC3797477; doi:10.1002/ece3.719)
Supplement: Supplementary file 2 [file ece30003-3283-SD2.xls]

## Sheet: Sheet1
CONTIG	NH	NL	PHH	PHL
Contig6613	1.36921	0.507248	0.643223	0.351448
Contig8320	3.8587	2.78986	2.82303	3.54963
Contig15746	0.466778	0.144928	0	0
Contig20321	0.280067	0.289856	0.39308	0.316303
Contig6598	1.3381	0.471016	0.39308	0.316303
Contig5065	19.2312	12.8624	14.5082	13.9876
Contig21360	7.49956	6.70292	4.96711	9.77026
Contig12405	0.373422	1.19566	0.142938	1.79239
Contig3276	0.777963	0.072464	0	0.210869
Contig15302	0	0.579712	0	0
Contig10341	1.30698	0.18116	0.85763	0.246014
Contig16118	5.3835	4.81886	2.8945	4.32281
Contig13540	0.715726	0.652176	0.607488	0.632607
Contig8099	0.311185	0.326088	0.821896	0.386593
Contig19688	0.21783	0	0.107204	0.351448
Contig16151	3.0185	3.47827	3.85934	2.77644
Contig10392	5.16567	4.78262	13.9365	8.71592
Contig11840	2.58284	2.39131	2.46569	2.81159
Contig16261	1.36921	1.15942	1.60806	1.58152
Contig4869	1.52481	1.0145	1.57232	1.68695
Contig13809	1.46257	0.615944	0.678957	0.210869
Contig20717	0.560133	0.615944	0.964834	0.878621
Contig18216	0.186711	0.398552	0	0
Contig7373	3.48527	2.06522	3.57346	1.61666
Contig2424	0.466778	0.217392	0	0.105434
Contig1162	3.79646	3.94929	4.6455	7.97787
Contig10535	8.27753	6.77538	7.28986	7.06411
Contig2658	0.373422	0	0.500284	0.351448
Contig6296	0.124474	0	0.357346	0.386593
Contig19027	0	0.144928	0.142938	0.140579
Contig20159	2.24053	1.59421	1.82246	1.05434
Contig13492	0.280067	0	0	0
Contig5255	2.11606	1.15942	1.07204	0.738041
Contig16654	34.9461	28.1885	32.6614	29.9082
Contig5876	0.871319	0.942032	1.00057	2.81159
Contig15445	1.12027	0.833336	0.536019	0.456883
Contig6837	0.809081	0.36232	0.85763	0.140579
Contig1814	1.55593	1.19566	1.53659	1.58152
Contig11577	42.4145	22.4276	21.9768	20.0325
Contig4923	47.1757	54.6016	128.216	82.0983
Contig18687	2.30277	3.69566	2.03687	2.0384
Contig11080	11.9495	7.02901	10.4345	8.50505
Contig1826	1.21362	0.9058	1.0363	1.30036
Contig3744	0.0933556	0	0	0.210869
Contig16550	45.5575	59.7466	33.8764	46.2857
Contig21900	8.71319	2.68117	3.53772	3.7605
Contig18483	3.79646	5.10871	3.43052	6.78295
Contig3651	1.49369	0.688408	0.536019	0.632607
Contig20388	0.560133	0	0.428815	0
Contig17893	5.35239	4.13045	2.14408	9.31338
Contig8173	0.497896	0.54348	0	1.12463
Contig6988	1.05803	0.507248	0.321611	0.316303
Contig21983	4.63666	21.6305	24.7641	17.9239
Contig9811	1.99159	1.37682	1.46512	1.86268
Contig11974	4.01429	2.97102	2.53716	4.46339
Contig9912	7.93522	5.61596	6.36076	5.62317
Contig20448	0	0	0.107204	1.19492
Contig20410	3.23633	3.29711	2.21554	3.0576
Contig11155	4.04541	3.04349	1.42938	3.58477
Contig7403	0.155593	0.434784	0.250142	0.738041
Contig5187	4.10764	5.50726	4.68123	7.16954
Contig11061	0.62237	0.398552	0.142938	1.12463
Contig9523	5.63245	2.13769	10.363	6.78295
Contig8024	16.3372	10.3261	14.7227	11.2815
Contig12700	2.67619	3.33334	2.8945	4.74455
Contig6637	12.6341	15	8.00455	16.7992
Contig9185	3.45416	3.04349	3.8236	2.46014
Contig6110	1.52481	1.44928	1.53659	1.0192
Contig20511	0.715726	0.652176	0	1.19492
Contig15103	0.155593	0	0.250142	0.386593
Contig6083	8.33976	7.93481	5.6818	8.50505
Contig9042	0.497896	0.54348	0.321611	0
Contig18455	1.05803	0.797104	0.714692	0.913765
Contig20672	3.3608	2.31885	0.821896	1.19492
Contig16032	179.741	267.573	189.929	249.071
Contig13987	0.497896	0.217392	0	0.667752
Contig20467	0.186711	0.326088	0.178673	0.632607
Contig19607	1.77376	3.18842	2.21554	3.30361
Contig12487	9.49115	6.19567	6.39649	8.18874
Contig6986	0.777963	0.760872	0.678957	0.456883
Contig12393	1.21362	0.942032	0.786161	1.68695
Contig11435	2.42724	1.7029	1.28645	3.3739
Contig21286	6.75272	7.82611	2.68009	11.3166
Contig20957	2.33389	1.9203	1.71526	2.38985
Contig15196	2.45836	2.24638	3.25185	1.89782
Contig11551	17.1774	16.5943	11.1135	13.109
Contig3438	3.20521	2.64494	3.10891	3.51448
Contig2996	1.71152	1.19566	1.71526	2.17898
Contig2603	0.21783	0	0	0.105434
Contig9514	17.9865	34.0581	33.7692	50.0814
Contig7243	4.5433	2.02899	1.9654	1.89782
Contig2104	0	0	0.250142	0.175724
Contig21210	2.89402	0.942032	0.786161	1.23007
Contig6896	4.5433	6.15944	3.64493	5.69346
Contig15538	0.186711	0.615944	0.214408	0.667752
Contig11629	0.373422	0.978264	0	0.597462
Contig6459	0	0.833336	1.0363	1.08949
Contig5461	25.0815	22.5001	19.9399	34.1959
Contig21089	1.92935	1.19566	0.500284	2.42499
Contig14843	1.40033	1.7029	0.893365	0.878621
Contig11540	11.8562	9.74641	9.04085	11.6681
Contig7748	1.6804	1.55798	1.17924	2.95217
Contig17078	0.404541	0.398552	0.85763	0.140579
Contig11327	6.28594	3.04349	7.39706	4.95542
Contig7024	4.76113	2.53624	3.14464	1.86268
Contig9839	1.24474	1.12319	1.46512	1.75724
Contig6961	0.155593	0	0.357346	0
Contig11429	3.26744	4.74639	5.14578	5.51774
Contig10736	1.58704	0.54348	0.643223	0.562317
Contig6529	10.7359	10.2899	8.32616	11.4572
Contig14969	0.560133	0.471016	0.39308	0
Contig11633	3.23633	1.73914	1.10777	2.42499
Contig6608	1.89823	1.88406	1.0363	2.3547
Contig20898	3.79646	1.30435	2.17981	1.96811
Contig8815	0.342304	0.434784	0.821896	1.51123
Contig19757	1.36921	0.72464	0.85763	1.23007
Contig5329	9.33556	16.2682	8.43336	15.534
Contig4188	7.9041	5.25364	3.21611	6.00976
Contig20336	10.1758	6.70292	4.18095	9.45396
Contig15804	7.09502	4.31161	3.89507	5.20143
Contig2331	0	0.072464	0	0
Contig3465	11.0782	8.22466	7.32559	7.94273
Contig6011	0	0.217392	0	0
Contig16382	16.7106	12.5	11.7209	16.3423
Contig20026	0.342304	0.471016	0.536019	0.210869
Contig19981	0	0.54348	0	0
Contig815	9.2422	4.05798	5.28872	6.8181
Contig21495	2.98738	3.69566	2.39422	2.60072
Contig16696	4.10764	3.22465	4.32389	10.3326
Contig15811	224.147	288.552	195.718	303.124
Contig5537	81.1882	52.1741	48.2417	63.2607
Contig2198	0.715726	0.579712	0.285877	1.44094
Contig16042	1.49369	0.652176	0.500284	0.456883
Contig3860	4.66778	2.39131	2.93024	3.0576
Contig20226	4.16988	5.47103	4.53829	4.7797
Contig2313	0.0933556	0	0	0.175724
Contig11901	2.1783	1.48551	2.21554	2.10869
Contig13290	0.777963	0	0	0.421738
Contig9988	1.12027	0.978264	0.750426	0.456883
Contig18418	0.715726	0.471016	0.607488	1.3355
Contig8997	0.653489	0.144928	0	0.773186
Contig396	11.6694	9.74641	9.25526	10.684
Contig17947	7.65516	7.64495	4.53829	6.00976
Contig4871	8.30864	9.60148	6.57516	3.02245
Contig4181	3.14297	2.64494	1.46512	3.79564
Contig9592	0.62237	1.73914	1.71526	3.97136
Contig3846	0.21783	0.108696	0.250142	0.738041
Contig10865	6.50377	3.6232	6.7181	8.36447
Contig8351	5.10344	8.47829	9.96995	9.80541
Contig20564	1.43145	0.434784	0.428815	0.210869
Contig12348	5.66357	5.57973	2.96597	3.09274
Contig18104	0	0	0	0.878621
Contig17850	0.155593	0.833336	0.285877	2.21412
Contig13730	2.30277	0.9058	0.786161	1.0192
Contig16027	0.062237	0	0	0
Contig16134	0	0.471016	0.607488	0
Contig6335	8.33976	5.83335	6.28929	9.59454
Contig1854	0.342304	0.797104	0.250142	1.19492
Contig5702	9.14884	15.9783	10.8633	13.0739
Contig6724	4.44995	2.89856	2.68009	4.60397
Contig14507	0.0933556	0	0.46455	0
Contig12026	4.51219	1.84783	3.75213	3.83079
Contig15556	2.39613	3.29711	2.35848	4.60397
Contig18083	8.09081	4.4203	12.5071	6.1152
Contig14410	2.76955	3.76813	3.78787	4.25252
Contig5599	14.8124	8.76814	9.54114	22.563
Contig20052	0.311185	1.63044	0.46455	1.44094
Contig4570	75.4313	136.884	52.4226	124.588
Contig12789	3.92093	2.02899	2.85877	2.95217
Contig13166	1.77376	1.77537	1.67953	1.54637
Contig4504	0.435659	0.688408	0.607488	1.12463
Contig16449	0.186711	0.289856	13.7936	2.42499
Contig2056	0.435659	0.942032	0.178673	1.15978
Contig16088	1.43145	0.72464	2.14408	2.84673
Contig11412	0.248948	0	0	0.562317
Contig20369	0.466778	0.326088	0.536019	0
Contig11869	14.9058	9.49278	13.0431	12.5818
Contig10323	1.61816	1.0145	1.0363	2.0384
Contig17737	74.9023	154.058	80.1527	103.009
Contig15935	4.5433	4.34784	6.36076	5.86919
Contig477	88.8434	113.297	67.5026	109.441
Contig4125	0.248948	0	0	0.281159
Contig7900	35.444	29.0581	25.6574	41.8926
Contig1100	8.55759	10.1812	9.82701	13.7416
Contig21546	1.3381	1.63044	0.821896	1.75724
Contig18736	1.12027	2.24638	0.964834	1.89782
Contig11706	17.1152	11.5942	11.3279	16.5181
Contig16214	17.7376	29.4928	19.9756	33.6687
Contig1658	0.591252	0.217392	0	0.632607
Contig13960	0	0	0	0.351448
Contig14885	2.20941	1.12319	1.0363	1.68695
Contig12915	11.9184	4.27538	7.39706	4.81484
Contig7720	2.55172	1.52174	2.03687	1.54637
Contig14860	0.684607	0.108696	0	0
Contig20798	9.05549	8.55075	6.64663	12.2655
Contig8190	0.715726	0.54348	0.714692	0.597462
Contig3203	0.248948	0.217392	0.536019	0
Contig12755	2.61396	2.42754	1.67953	2.14383
Contig20144	1.52481	0.942032	0.428815	1.08949
Contig279	9.08661	6.30437	3.96654	4.70941
Contig15327	0.124474	0.615944	0	0.210869
Contig19860	5.69469	5.50726	6.78957	4.92028
Contig17059	0.653489	0.869568	0.0714692	1.37065
Contig627	0	0.108696	0.142938	0.246014
Contig14619	14.968	9.78264	8.71924	13.7065
Contig17269	1.30698	1.59421	1.32218	1.3355
Contig13313	9.83345	6.81161	5.89621	6.74781
Contig3555	2.14718	3.44204	6.53943	4.81484
Contig17335	4.201	6.01451	3.68066	6.18549
Contig20772	1.3381	0.108696	0.285877	0.246014
Contig17252	0	0	0.250142	0
Contig14540	0.529015	0.18116	1.00057	0
Contig16477	50.5987	40.6161	42.81	57.7781
Contig5045	1.43145	1.41305	1.17924	2.07354
Contig5544	1.36921	1.05073	1.14351	2.77644
Contig9327	0.435659	0	0	0
Contig19115	14.3145	12.7537	14.0794	14.2688
Contig14570	4.32547	3.65943	4.78844	3.7605
Contig13380	0.21783	0.471016	0.142938	1.37065
Contig21641	0.311185	0.579712	0.285877	0.702896
Contig8950	0.062237	0.18116	0.250142	0.175724
Contig5350	0.404541	0	0	0
Contig4921	1.15139	1.30435	0.536019	1.82753
Contig9767	0.186711	0	0	0
Contig13588	4.66778	2.21015	4.21668	3.3739
Contig14777	0.311185	0	0.250142	0.0702896
Contig9645	0.964674	0.760872	0.750426	0.984055
Contig2305	0.62237	0.72464	0.250142	0.667752
Contig16199	2.5206	2.39131	1.39365	3.30361
Contig2291	7.71739	3.15218	8.25469	7.52099
Contig20751	0.311185	0.507248	0	0.492028
Contig10077	11.2338	10.3624	12.0783	9.4891
Contig4598	12.8519	7.21017	11.5423	8.39961
Contig18528	2.76955	1.55798	1.0363	2.24927
Contig10554	12.3852	6.88408	8.54057	7.66157
Contig14319	7.28173	6.30437	7.25412	8.25903
Contig10905	3.92093	1.08696	2.50142	1.82753
Contig15456	9.33556	8.51452	6.75384	10.192
Contig6161	0.902437	1.41305	1.32218	1.19492
Contig6322	1.6804	1.63044	1.89393	1.68695
Contig17872	0.591252	1.15942	0.85763	1.61666
Contig12873	1.61816	3.40581	2.32275	3.26847
Contig6189	0.497896	0.326088	0.107204	0.316303
Contig13245	0.871319	0.615944	0.142938	0.597462
Contig19967	1.49369	1.30435	1.89393	1.61666
Contig8381	8.83766	7.28263	6.00341	8.39961
Contig3707	0.871319	0.797104	0.714692	0.667752
Contig10749	32.7678	22.645	38.0216	23.3362
Contig5093	1.80487	1.26812	0.929099	1.7221
Contig19008	30.9007	34.0581	41.9167	58.5161
Contig13367	3.64087	2.02899	2.64436	2.42499
Contig7860	20.3204	13.6232	25.9433	43.5444
Contig18519	4.201	13.9131	0.929099	5.13114
Contig17193	2.64507	1.88406	2.50142	2.00325
Contig15075	15.5904	14.058	13.2218	19.6108
Contig7360	0.062237	0	0	0.140579
Contig11212	3.45416	3.6232	2.93024	3.54963
Contig19920	0.497896	0.144928	0	0.632607
Contig10360	1.58704	1.08696	1.35791	3.40905
Contig4209	1.83599	2.06522	2.17981	2.95217
Contig11268	0.466778	0.108696	0	0.140579
Contig1577	3.45416	2.31885	2.96597	2.67101
Contig11931	2.58284	4.529	6.07488	3.86593
Contig7197	9.86457	9.058	11.9711	7.73186
Contig12378	18.8578	13.7319	12.1498	10.6137
Contig5290	0.186711	0.326088	0	0.281159
Contig13089	0.404541	0.398552	0	0
Contig1327	4.23212	4.20291	7.21839	5.93947
Contig4483	0	0.326088	0.678957	0.843476
Contig21476	0.871319	0.072464	0	0.140579
Contig14522	2.08494	1.48551	2.32275	2.38985
Contig5178	2.83179	1.52174	2.21554	1.89782
Contig13834	10.3625	4.67393	10.0772	5.20143
Contig14355	2.33389	1.15942	1.57232	1.3355
Contig20961	0	0.108696	0	0
Contig12122	8.27753	12.029	10.5417	12.1953
Contig20291	1.55593	1.23189	0	1.40579
Contig4296	4.04541	2.64494	1.07204	2.21412
Contig7300	2.27165	1.30435	1.28645	1.30036
Contig4826	5.44574	4.49277	4.53829	6.78295
Contig13714	1.3381	1.84783	0.750426	1.12463
Contig16343	2.45836	1.37682	0.929099	2.0384
Contig16428	7.34397	8.26089	4.89564	13.4253
Contig16009	0.248948	0.217392	0.214408	0
Contig11107	0	0.072464	0	0.421738
Contig199	245.37	198.189	202.794	254.027
Contig18238	1.12027	1.55798	0.85763	1.26521
Contig9139	0	0.54348	0	0.562317
Contig8404	0	0	0.678957	0
Contig2272	1.86711	2.21015	1.21498	3.23332
Contig17359	0.280067	0.54348	0.46455	0.386593
Contig21846	0.653489	0.978264	0.214408	0
Contig967	4.91673	3.6232	2.39422	2.67101
Contig10142	4.32547	3.15218	3.07317	4.49854
Contig3074	1.52481	1.9203	2.53716	2.91702
Contig14113	7.5618	8.07973	5.50313	6.67752
Contig6885	4.60554	3.58697	3.14464	3.65506
Contig7723	2.14718	1.41305	0.678957	2.21412
Contig18872	3.23633	5.4348	1.25071	5.34201
Contig3523	0.311185	2.35508	1.0363	5.69346
Contig6916	3.92093	6.15944	2.60863	4.35796
Contig18533	1.30698	0.72464	0.750426	1.37065
Contig6551	0.21783	0.942032	1.00057	1.23007
Contig5780	29.1581	24.674	25.7289	34.934
Contig15388	0.964674	0	0	0
Contig8680	0.155593	0.144928	0	0.562317
Contig98	1.30698	2.13769	1.32218	1.61666
Contig5712	0.435659	0.579712	0.0714692	0.667752
Contig19162	1.89823	2.10146	0.964834	2.67101
Contig4535	1.96047	2.28262	1.9654	3.47934
Contig9418	0.497896	0.18116	0.678957	0.316303
Contig21809	10.1135	9.20293	7.96881	8.1536
Contig2146	1.15139	0.72464	1.21498	0.984055
Contig10454	0.715726	0.108696	0.250142	0
Contig6302	0	0	0.0714692	0.316303
Contig10081	29.5937	24.674	34.2337	30.6814
Contig4236	0.8402	0.434784	0.750426	2.07354
Contig21484	1.74264	1.77537	2.46569	2.77644
Contig20587	5.57021	6.55799	5.789	7.97787
Contig18816	0.466778	0.289856	0	0.281159
Contig19524	0	0.144928	0	1.75724
Contig5966	0.280067	0.326088	0	0.386593
Contig17695	0.746844	0	0.214408	0.667752
Contig21310	67.3405	44.2755	47.8129	53.1741
Contig13355	0.871319	0.978264	1.14351	1.58152
Contig5196	385.247	235.58	284.161	280.35
Contig4612	27.9444	19.4566	18.1889	19.3999
Contig20526	1.46257	0.760872	1.10777	0.878621
Contig491	3.57863	3.87682	2.46569	2.28441
Contig4371	4.57442	3.33334	2.46569	3.0576
Contig8113	0	0	0.214408	0
Contig21005	34.666	28.9494	23.6563	26.6398
Contig8430	7.40621	3.98552	4.00227	5.06085
Contig11129	1.92935	6.3406	4.82417	4.92028
Contig15284	114.983	49.3117	62.0352	61.1871
Contig14163	0.684607	0.72464	0.321611	0
Contig1375	92.9821	84.6379	4697.74	179.309
Contig15209	3.29856	3.6232	4.35962	1.79239
Contig14102	0.591252	0.869568	0.321611	0.140579
Contig17512	0.466778	1.30435	0.893365	1.30036
Contig11371	16.9596	12.7174	16.2592	15.0068
Contig14656	42.1967	38.9494	37.4141	44.1419
Contig18567	4.44995	4.45654	3.46626	4.49854
Contig13267	1.05803	1.84783	0.643223	1.75724
Contig14050	1.92935	3.00726	1.8582	1.65181
Contig16467	3.64087	1.8116	2.96597	1.79239
Contig13657	11.0782	7.21017	7.61147	6.29092
Contig15847	0.186711	0.144928	0	0.351448
Contig18742	0.466778	0.289856	0.178673	0.386593
Contig15698	0	0	0.142938	0
Contig18092	9.7401	10.2174	7.75441	8.36447
Contig11777	6.65936	6.55799	4.35962	4.84999
Contig15720	10.1135	10.1812	9.32673	13.0036
Contig10640	13.2565	9.67394	10.3273	10.8949
Contig19329	49.6652	189.022	79.974	190.239
Contig1763	2.36501	1.66667	3.10891	0.597462
Contig5855	8.77542	4.71016	3.8236	7.27498
Contig10672	44.375	30.9421	31.6966	39.4325
Contig9666	0.311185	0.108696	0	0
Contig12159	0.373422	0.326088	0.46455	0
Contig4998	2.89402	2.57247	2.28701	3.09274
Contig20266	0.0933556	0	0	0.597462
Contig15463	0.404541	0	0.142938	0.281159
Contig12966	1.08915	0.833336	1.32218	0.597462
Contig17697	18.8889	13.0797	11.1135	21.4032
Contig12900	22.9343	30.4349	31.3392	30.2948
Contig5734	5.01008	2.21015	3.85934	3.65506
Contig8343	0.684607	1.52174	0.821896	0
Contig2560	2.33389	4.56523	3.28758	5.55288
Contig20921	3.17409	2.35508	1.35791	5.20143
Contig6266	8.99325	9.20293	6.68237	8.54019
Contig9634	0.560133	0.652176	0.250142	1.30036
Contig5799	8.49536	4.85509	6.18208	4.49854
Contig20569	0	0.108696	0	0
Contig14582	17.7998	16.9928	15.3301	15.4989
Contig5494	2.45836	2.89856	1.71526	5.4123
Contig174	20.0403	12.2464	12.6143	19.0836
Contig17183	0.311185	0	0	0.175724
Contig3046	1.05803	1.41305	0.821896	1.47608
Contig3546	0	0.144928	0	0
Contig3914	3.3608	3.55074	2.64436	4.0768
Contig16284	3.42304	2.93479	4.8599	4.63912
Contig17735	2.73843	2.28262	2.50142	3.02245
Contig16548	0	0.398552	0	0.632607
Contig14725	7.12614	4.56523	3.85934	5.20143
Contig13413	3.76534	1.44928	3.9308	6.36121
Contig16229	0.311185	0.18116	0	0
Contig12042	0.466778	0	0.714692	0.351448
Contig14232	0	0	0	0.105434
Contig6138	22.8721	35.3624	17.0097	57.7078
Contig20284	0.311185	0.615944	0.178673	0.492028
Contig19494	0.715726	0.289856	0.178673	0.386593
Contig11884	9.42891	8.84061	7.00398	11.0003
Contig21820	0.8402	0.326088	0.571753	1.12463
Contig15971	7.9041	6.66669	6.18208	6.88839
Contig2240	18.2977	12.9711	8.39763	19.8217
Contig2503	0	0.507248	0	0
Contig8490	0.435659	0.471016	0.285877	0.246014
Contig2492	2.45836	2.02899	0.643223	3.23332
Contig16831	3.92093	2.97102	3.46626	2.07354
Contig7563	1.15139	1.84783	0.500284	2.67101
Contig3445	4.07653	3.80436	2.64436	5.23658
Contig7501	0	0.108696	0	0
Contig14488	2.36501	3.94929	1.35791	3.19818
Contig2238	0.21783	0	0	0
Contig2516	4.35659	3.65943	3.21611	4.46339
Contig21734	43.7838	29.8189	33.1617	33.493
Contig9650	0.964674	0.471016	1.07204	0.843476
Contig8209	26.3263	21.4131	33.1974	27.4833
Contig8720	0.124474	0.072464	0	0
Contig20094	4.32547	3.40581	2.71583	4.63912
Contig12464	1.21362	2.17392	2.96597	2.0384
Contig6232	0.186711	0	0	0.140579
Contig11087	0.746844	0.18116	0.250142	0.351448
Contig6034	1.30698	1.37682	0.964834	1.0192
Contig20340	2.48948	5.36233	3.57346	1.37065
Contig16887	0	0	0	0.105434
Contig1413	4.73001	6.05074	4.96711	4.32281
Contig12939	0.186711	0	0.178673	0.210869
Contig6096	1.40033	0.688408	0.536019	0.281159
Contig17810	2.67619	1.55798	3.68066	3.58477
Contig9699	1.61816	0	0.214408	0.351448
Contig10041	4.29436	1.34058	2.85877	4.46339
Contig17225	10.5803	13.8769	10.4345	17.713
Contig377	24.1791	8.87684	13.0431	1.68695
Contig8448	1.77376	0.869568	1.64379	1.08949
Contig16681	3.32968	1.77537	2.82303	2.46014
Contig8262	2.0227	1.52174	1.39365	0.843476
Contig11021	2.55172	0.688408	1.78673	1.7221
Contig3134	8.12193	6.05074	11.7924	3.7605
Contig9682	0.342304	0.326088	0.571753	1.44094
Contig646	7.99746	6.41306	6.75384	11.6681
Contig19945	0.902437	0.326088	1.14351	0.281159
Contig13531	6.84607	2.86233	3.39479	3.30361
Contig847	2.67619	3.84059	4.28815	6.74781
Contig16865	3.67199	3.98552	2.75156	4.18223
Contig18351	0.435659	0.978264	0.85763	1.15978
Contig7962	0.529015	0.579712	0.714692	0.984055
Contig18711	0.591252	0.289856	0.178673	0.386593
Contig16828	0.933556	0.471016	0.964834	1.3355
Contig16414	3.60975	3.36958	1.67953	5.76375
Contig149	6.00587	10.616	6.39649	14.9014
Contig20787	0.777963	0.652176	0.571753	0.984055
Contig10725	3.20521	5.4348	2.96597	5.69346
Contig12584	0	0.289856	0.714692	0.175724
Contig11857	6.84607	4.71016	3.89507	4.14709
Contig20577	0.186711	0	0	0.175724
Contig1795	7.68627	6.30437	4.14521	9.91084
Contig728	22.063	13.4058	17.6529	16.7289
Contig10495	7.40621	7.82611	6.68237	7.87244
Contig14903	15.9949	11.1957	8.29043	8.8565
Contig10265	13.0075	8.11597	9.5054	8.29418
Contig16850	1.80487	2.6087	1.46512	4.04165
Contig753	7.96634	9.23916	4.8599	4.92028
Contig9984	4.48107	2.6087	1.8582	4.28767
Contig12172	2.98738	2.97102	5.39592	3.09274
Contig17919	0	0.144928	0.321611	0
Contig13761	251.967	224.131	217.374	225.349
Contig13330	12.6652	7.46379	6.78957	7.31012
Contig6502	2.76955	2.17392	2.07261	4.14709
Contig21254	30.7762	20.8334	16.4022	21.8952
Contig5641	1.1825	1.23189	1.32218	0.984055
Contig14293	0.342304	0	0.643223	0
Contig8019	1.36921	0.434784	2.42995	0.878621
Contig20956	0.8402	1.05073	0.678957	1.75724
Contig12720	0.809081	0.253624	0.714692	0.492028
Contig14445	2.48948	1.73914	3.03744	2.46014
Contig8557	13.132	8.51452	7.61147	5.83404
Contig5697	28.6602	18.116	24.4067	34.7934
Contig10611	1.43145	2.35508	1.35791	0.456883
Contig7315	0.871319	0.217392	1.8582	0.456883
Contig2913	0	0	0.571753	1.54637
Contig19244	0.684607	0	0.643223	0.843476
Contig14466	4.85449	2.24638	2.25128	1.93297
Contig20172	0	0	0	0.281159
Contig5085	4.51219	2.42754	4.82417	3.16303
Contig1346	25.5794	23.0435	22.084	25.4097
Contig13966	0	0.253624	1.10777	0.246014
Contig15978	9.70898	6.3406	7.28986	4.99056
Contig16157	0.497896	0.253624	0.428815	0.175724
Contig10336	0.684607	1.88406	1.07204	1.19492
Contig17139	0.933556	0.72464	0.46455	1.93297
Contig8517	6.97055	9.09423	9.07659	8.04816
Contig18030	6.3793	11.1232	4.18095	5.97462
Contig4786	0.248948	0.688408	0.821896	1.30036
Contig1618	28.2556	22.2464	21.1191	27.9753
Contig22106	0.8402	0.579712	0.714692	0.984055
Contig8889	6.28594	1.84783	3.14464	2.46014
Contig20944	2.05382	2.50001	1.57232	1.47608
Contig20721	0.342304	0	0.750426	0.281159
Contig3730	15.5281	8.58698	18.2961	10.7192
Contig6736	7.65516	4.81886	9.14806	7.55614
Contig16083	16.9596	15.0725	18.3676	13.6713
Contig963	0.902437	0	0.964834	1.05434
Contig4838	1.71152	2.24638	2.21554	2.7413
Contig3687	8.37088	6.3406	4.7527	10.8246
Contig10321	0.902437	1.15942	0.964834	2.49528
Contig18796	3.08073	1.55798	2.42995	3.86593
Contig20988	0.777963	0	0	0
Contig21074	5.44574	3.29711	1.92967	3.44419
Contig11727	1.36921	1.7029	2.10834	1.19492
Contig11580	2.0227	0.72464	1.17924	1.0192
Contig15863	2.45836	3.40581	2.35848	2.42499
Contig11207	1.64928	1.8116	2.21554	2.07354
Contig4436	1.92935	1.08696	1.9654	2.46014
Contig12364	14.8435	9.02177	12.6143	14.9014
Contig3269	1.74264	1.05073	0.786161	0.94891
Contig16248	2.67619	3.07972	1.78673	2.28441
Contig2854	0.497896	0.36232	0.643223	0
Contig203	1.64928	1.55798	3.21611	3.16303
Contig21700	1.40033	1.15942	1.0363	1.61666
Contig9859	1.61816	1.59421	1.10777	2.07354
Contig10	0	0	0	0.210869
Contig13096	0.653489	2.21015	0.893365	2.60072
Contig10024	5.5391	3.40581	5.39592	4.92028
Contig2590	0	0	0.250142	0.175724
Contig16636	0.124474	0.108696	0.571753	0.105434
Contig12656	30.6517	23.6233	21.4408	21.7195
Contig3672	5.78804	4.05798	4.60976	4.49854
Contig14398	0	0.797104	0.750426	0
Contig10245	4.6989	4.16668	5.50313	4.42825
Contig12062	6.16147	4.20291	3.25185	4.53368
Contig13150	1.36921	0.9058	2.17981	2.46014
Contig11611	0.124474	0.579712	0.142938	0.175724
Contig10704	12.3229	9.45655	7.93308	9.41881
Contig509	5.35239	7.21017	3.85934	4.25252
Contig12179	1.05803	3.5145	0.46455	5.7989
Contig17274	0.777963	0.507248	1.21498	1.65181
Contig3635	1.61816	1.34058	0.893365	0.808331
Contig15364	6.13035	6.99277	6.14635	6.92353
Contig13926	0	0	0	0.281159
Contig7559	5.72581	3.6232	2.57289	3.90108
Contig8106	1.80487	1.88406	0.750426	2.00325
Contig8419	6.56601	2.35508	2.68009	7.09925
Contig1205	0.653489	0.36232	0	0.738041
Contig13695	3.20521	1.9203	2.35848	2.24927
Contig12094	0.21783	1.19566	2.17981	0.913765
Contig3009	3.92093	2.42754	2.03687	3.26847
Contig13642	5.01008	4.27538	3.14464	11.0706
Contig8584	10.1135	12.2464	5.39592	13.6713
Contig3754	2.30277	1.23189	3.35905	1.68695
Contig5574	1.55593	1.15942	0	1.3355
Contig6770	5.47686	3.18842	2.82303	5.83404
Contig12255	4.6989	3.6232	2.8945	3.3739
Contig840	0	0.18116	0	0
Contig19448	0.964674	0.72464	0.285877	0.527172
Contig13561	0	0.471016	0	0
Contig2714	0.062237	0	0.142938	0
Contig17379	6.84607	5.21741	5.82474	7.59128
Contig1230	0.871319	1.15942	0.821896	1.89782
Contig6870	0.124474	0.326088	0.178673	0
Contig11293	0.653489	0.289856	0	0.316303
Contig14493	16.3995	7.78988	18.6535	17.959
Contig4149	4.6989	3.40581	2.53716	2.81159
Contig5838	11.545	15.145	7.32559	14.8311
Contig9454	2.83179	1.95653	1.89393	4.63912
Contig20150	0.342304	0	0.821896	0.562317
Contig16896	0	0.253624	0	0.281159
Contig16315	4.6989	6.84785	4.57403	7.55614
Contig17485	21.0672	14.674	13.1146	17.7833
Contig1339	4.16988	2.53624	2.8945	4.3931
Contig6908	1.24474	2.6087	1.07204	2.24927
Contig5792	0.186711	0	0	0
Contig15618	0.995793	0.398552	0.714692	1.19492
Contig12824	0.280067	0.217392	0.46455	0.421738
Contig1782	0.124474	0	0	0
Contig20241	10.6737	8.76814	4.57403	9.52425
Contig549	2.24053	2.53624	2.17981	3.44419
Contig9888	2.14718	2.21015	2.00114	1.61666
Contig16632	7.99746	5.50726	6.75384	7.90758
Contig13740	2.8629	3.55074	2.64436	2.38985
Contig12896	0	0.217392	0.500284	0
Contig17327	3.79646	4.34784	2.21554	5.48259
Contig265	0.186711	0.615944	0.39308	0.492028
Contig15996	0.404541	0.289856	0.178673	0.738041
Contig17765	0.902437	0.144928	0.500284	0.773186
Contig998	2.64507	1.0145	0.357346	1.26521
Contig18365	0.404541	0.326088	0	0.702896
Contig956	0	0.144928	0.142938	0
Contig18432	1.36921	0	0.500284	1.0192
Contig14764	2.70731	1.84783	0.964834	1.40579
Contig20841	0.248948	0.54348	0.250142	0
Contig6064	0.529015	0	0	0.0702896
Contig8475	0	0.289856	0.214408	0
Contig9135	10.8292	6.08697	5.71753	2.00325
Contig20580	0.155593	0	0	0.140579
Contig19169	0.342304	0	0.678957	0.246014
Contig17432	3.0185	2.64494	2.39422	2.0384
Contig4173	0	0	0	0.140579
Contig2514	7.37509	7.2464	6.18208	6.36121
Contig19826	0	0	0.178673	0
Contig21262	0.186711	0.615944	0	0.773186
Contig20080	7.84187	6.73915	9.07659	18.6268
Contig16557	4.44995	2.39131	1.10777	1.7221
Contig6694	0.21783	1.23189	1.92967	0
Contig19077	5.19679	4.45654	3.68066	6.36121
Contig11950	0	0.289856	0.107204	0
Contig7596	9.39779	36.2682	18.4033	29.8028
Contig18201	5.81916	3.6232	0.750426	18.0644
Contig3089	0.560133	0.471016	0.821896	3.23332
Contig11132	2.30277	1.19566	2.17981	1.15978
Contig4675	7.18838	3.98552	4.57403	5.20143
Contig10065	0.529015	0.72464	0.107204	0
Contig6906	8.0597	6.05074	8.79071	10.438
Contig19785	1.83599	0.507248	0.85763	0.702896
Contig13685	0.809081	0.471016	0.428815	0.913765
Contig856	0	0	0.178673	0.175724
Contig8030	1.1825	1.23189	0.893365	1.08949
Contig9941	1.12027	0.54348	0.214408	0.105434
Contig6701	1.40033	1.19566	1.10777	1.58152
Contig11303	10.5492	2.6087	14.3296	9.94598
Contig15457	7.96634	5.39857	6.5037	8.78621
Contig20318	6.69048	3.11595	2.7873	5.86919
Contig11574	0.0933556	0	0	0
Contig10855	6.65936	4.02175	2.21554	5.76375
Contig9335	1.1825	1.05073	1.21498	0.738041
Contig632	1.27586	0.36232	1.21498	1.47608
Contig3716	2.24053	6.73915	5.00284	4.7797
Contig5105	2.58284	1.52174	2.32275	4.74455
Contig14310	1.08915	0.253624	0.214408	0.527172
Contig6775	1.71152	1.0145	1.10777	1.26521
Contig772	0.684607	1.37682	1.21498	1.86268
Contig17264	0.435659	1.7029	0.929099	1.0192
Contig13372	0.342304	0.36232	0	0
Contig18817	3.54751	3.76813	4.50256	3.79564
Contig8660	0.0933556	0	0.0714692	0
Contig4192	4.201	2.53624	1.78673	2.91702
Contig11624	1.86711	2.42754	1.32218	2.63586
Contig5418	67.6517	55.4349	51.9581	77.7052
Contig4646	0	0.108696	0.142938	0
Contig15891	2.08494	2.86233	1.92967	2.24927
Contig14432	0.373422	0.326088	0	0
Contig7986	0.124474	0.144928	0	0
Contig16719	1.15139	1.37682	1.14351	2.46014
Contig9840	0.435659	0.615944	0.39308	0
Contig1909	1.49369	2.64494	1.53659	1.86268
Contig402	0.560133	0.652176	0.142938	1.44094
Contig4525	4.23212	3.47827	2.32275	3.79564
Contig6428	0.466778	1.26812	1.75099	2.31956
Contig2940	12.5096	9.45655	11.3993	10.0163
Contig17025	4.57442	3.91306	1.57232	1.68695
Contig17498	7.37509	6.08697	13.1146	7.97787
Contig19919	0.404541	0.36232	0	0.562317
Contig21953	2.08494	1.23189	0.571753	0
Contig18902	0.21783	0.072464	0.357346	0
Contig4028	0.715726	1.44928	1.17924	3.47934
Contig10784	1.80487	0.688408	0.643223	1.61666
Contig14555	52.1858	33.8407	39.0579	31.4898
Contig5434	0.777963	0.833336	0.428815	1.3355
Contig6618	0	0.326088	0.46455	0
Contig19371	2.11606	0.36232	0.964834	1.05434
Contig20311	1.24474	0	0.964834	1.37065
Contig9510	0	0.36232	0.107204	0
Contig16753	21.6896	51.0509	18.9393	37.9916
Contig2532	8.65095	4.78262	6.36076	6.53694
Contig10991	1.30698	1.8116	0.85763	0.702896
Contig5750	3.32968	2.53624	1.28645	2.88188
Contig9902	17.862	22.5363	15.7947	22.4927
Contig12391	2.70731	1.95653	0.85763	1.05434
Contig9050	0.746844	0.434784	1.50085	0.562317
Contig1816	0.248948	0	0	0
Contig15168	1.21362	0.36232	0.536019	0.562317
Contig10622	0.62237	0.108696	0.178673	0.562317
Contig17436	0.777963	0.833336	1.75099	0.738041
Contig11361	5.10344	2.64494	3.53772	3.30361
Contig18895	3.42304	2.46378	2.7873	3.79564
Contig13708	0.186711	0	0.250142	0
Contig21171	0.591252	1.19566	1.28645	1.19492
Contig14904	4.63666	6.99277	0.893365	4.84999
Contig20702	0.746844	0.36232	0	1.12463
Contig12290	0.21783	0.18116	0	0.492028
Contig17727	0.124474	0.36232	1.00057	1.15978
Contig525	71.0125	44.5291	46.2406	38.2376
Contig981	32.3321	55.1451	22.62	37.3238
Contig9470	0.311185	0.36232	0.536019	0
Contig21891	2.36501	0	0.750426	1.40579
Contig17961	19.5113	9.8551	13.0074	12.4061
Contig13699	1.89823	1.26812	2.82303	1.26521
Contig3449	0.777963	1.0145	0	1.3355
Contig18985	4.85449	7.1377	4.14521	5.30687
Contig14739	1.15139	0.507248	0.214408	0.351448
Contig17299	15.8704	10.8696	14.0794	6.00976
Contig20856	1.36921	0.471016	0.85763	0.210869
Contig18630	2.64507	1.77537	3.39479	2.98731
Contig1642	0	0.434784	0.250142	0.105434
Contig18699	0.280067	0.18116	0	0
Contig16350	1.99159	2.10146	0	1.89782
Contig15604	1.96047	2.6087	3.85934	3.69021
Contig9312	2.0227	1.84783	1.64379	1.54637
Contig3191	0.591252	0.797104	0.357346	0
Contig16452	3.7031	6.48553	2.07261	4.04165
Contig19018	66441.7	67709.2	68084.7	52776.8
Contig10227	55.5777	90.8698	86.6921	77.9864
Contig15548	0.62237	0	0	0
Contig15328	0.124474	0	0	0.351448
Contig17411	8.37088	3.55074	5.50313	4.7797
Contig21273	1.15139	1.95653	2.00114	2.21412
Contig12240	0	0.579712	0.607488	0.210869
Contig18807	0.373422	0	0	0.351448
Contig12259	11.5139	8.36959	7.79014	6.67752
Contig17949	2.61396	1.66667	1.53659	1.65181
Contig21751	0.529015	0	0	0
Contig12421	2.55172	2.75363	2.57289	1.58152
Contig17591	0.560133	0.507248	0.285877	0.492028
Contig14858	5.81916	5.10871	5.39592	4.88513
Contig22010	98.4901	76.2321	89.1221	81.9929
Contig3249	2.64507	2.75363	5.39592	3.19818
Contig601	0.373422	1.77537	1.35791	1.08949
Contig14718	3.57863	4.16668	2.93024	7.31012
Contig22053	2.8629	1.77537	1.92967	3.40905
Contig15768	0.933556	0.760872	1.10777	0.738041
Contig15191	40.6097	46.0871	42.953	54.2636
Contig20392	0	0	0.107204	0.0702896
Contig19789	131.974	92.3191	89.4794	100.83
Contig8822	1.80487	1.7029	1.60806	2.0384
Contig16644	0	0.072464	0.39308	0.246014
Contig5742	0.21783	0	1.00057	0.492028
Contig3790	1.86711	2.57247	2.96597	4.21738
Contig9181	2.73843	1.30435	2.42995	1.96811
Contig20839	0	0.253624	0.571753	0.808331
Contig842	0.902437	0.615944	1.25071	1.89782
Contig3406	1.49369	0.797104	1.32218	0.984055
Contig10761	1.64928	1.34058	1.71526	1.51123
Contig21909	0.871319	1.12319	1.50085	2.00325
Contig5192	0.155593	0.217392	0	0.702896
Contig16205	0.435659	0.434784	0.250142	0
Contig10909	3.95205	6.81161	5.39592	5.4123
Contig11805	1.49369	0.579712	1.71526	1.08949
Contig14380	1.15139	1.23189	0.714692	1.7221
Contig3358	0.62237	0	0.214408	0
Contig8819	0	0.253624	0.357346	0.421738
Contig19177	1.99159	0.978264	1.39365	0.632607
Contig12409	0.311185	0	0.142938	0.246014
Contig2721	1.77376	2.17392	2.46569	2.88188
Contig16218	3.60975	1.23189	1.71526	4.60397
Contig10449	3.04961	2.7174	2.21554	3.26847
Contig6259	0.964674	1.15942	1.00057	1.15978
Contig20017	3.20521	2.46378	4.8599	2.31956
Contig19867	4.66778	1.9203	2.00114	3.30361
Contig18059	0.684607	0.18116	0	0.0702896
Contig908	0	0	0.571753	0
Contig19107	23.0899	10.7247	13.2575	13.1793
Contig10772	0.0933556	0.108696	0.0714692	0
Contig70	0.995793	1.12319	0.821896	2.24927
Contig6105	2.55172	0.869568	0.571753	3.47934
Contig374	0.62237	0.9058	0.643223	1.40579
Contig2318	0.871319	0.253624	0.142938	0.0702896
Contig5280	25.6728	17.1015	11.578	23.0901
Contig2575	5.47686	3.69566	4.93137	4.7797
Contig8949	0	0.36232	0.39308	0.316303
Contig16188	1.12027	0.398552	0.39308	0.597462
Contig15185	0.62237	0.398552	0.0714692	0
Contig4531	6.75272	5.36233	6.21782	4.21738
Contig14803	3.82758	2.39131	2.28701	2.24927
Contig17938	5.19679	5.14494	5.43166	7.90758
Contig5766	1.89823	3.47827	1.42938	2.81159
Contig3779	0.342304	0.072464	3.60919	0.492028
Contig23	0	1.0145	0	0
Contig6979	0.715726	0.54348	0.357346	0.667752
Contig1305	6.87719	6.12321	6.46796	7.8373
Contig15742	0.342304	1.41305	1.00057	0.421738
Contig3212	4.97896	3.55074	2.75156	4.95542
Contig19380	0.964674	0.253624	0.607488	0.386593
Contig12491	14.1589	13.6232	13.329	18.2402
Contig12780	0	0	0.285877	0
Contig14591	33.9192	22.2827	29.4096	23.9336
Contig4878	0	0	0	0.386593
Contig10085	0	0.289856	0.536019	0.492028
Contig1845	2.39613	1.0145	2.14408	1.7221
Contig13868	0	0.144928	0	0.632607
Contig657	1.58704	1.12319	1.39365	1.19492
Contig4404	0.8402	0.942032	0.39308	0.140579
Contig3049	15.5904	3.40581	5.93194	15.3231
Contig14959	23.8057	17.3551	20.1186	21.4032
Contig11152	8.09081	6.77538	5.18152	4.99056
Contig21823	5.72581	3.44204	7.79014	5.65832
Contig11570	11.4516	10.0725	9.57687	9.59454
Contig21001	8.99325	1.9203	39.3438	4.49854
Contig17341	2.67619	3.6232	3.89507	2.14383
Contig12825	1.43145	1.05073	0.786161	0.878621
Contig15843	0.497896	0.434784	0	0.878621
Contig7665	0.529015	1.05073	0.142938	0.527172
Contig5126	11.7317	7.50002	9.64834	9.38367
Contig9686	0.186711	0.108696	0.536019	0.281159
Contig11308	0.248948	0.326088	0.428815	0.527172
Contig13485	26.3574	20.4711	18.6892	23.9688
Contig9732	0.746844	0	0	0
Contig760	1.86711	0.9058	0.893365	1.30036
Contig4862	8.43312	3.94929	5.61033	6.08005
Contig20730	23.1522	11.2319	14.6154	18.205
Contig3585	3.8587	4.38407	7.36133	6.25578
Contig13936	0.311185	0.471016	0.536019	0.492028
Contig9800	7.96634	5.39857	6.11061	7.90758
Contig16712	4.29436	4.6377	5.93194	7.41556
Contig6431	1.55593	1.77537	1.10777	1.65181
Contig7231	0.62237	0.978264	0.643223	0.632607
Contig1115	3.57863	2.24638	2.60863	2.84673
Contig19527	86.0427	101.413	80.2599	98.4406
Contig1424	0.995793	0.72464	0.536019	0.773186
Contig12804	5.19679	3.47827	4.28815	5.02571
Contig16192	0.715726	0.144928	0.428815	0.597462
Contig16954	462.577	554.458	281.589	380.302
Contig18514	1.05803	0.54348	0.964834	1.37065
Contig13351	1.55593	1.9203	1.78673	2.88188
Contig13581	0.186711	0.289856	0.250142	0.386593
Contig18858	11.1404	11.3768	11.7924	16.026
Contig11935	2.39613	1.59421	1.07204	0.913765
Contig4021	27.1665	17.9348	15.8662	41.6466
Contig3899	23.7123	11.558	13.0789	15.6394
Contig20148	0.186711	0.507248	0.107204	0.175724
Contig15043	0	0	0	0.0702896
Contig8866	0.21783	0	0	0
Contig18961	82.962	120.653	79.5095	110.776
Contig5804	2.95626	2.28262	0.85763	2.46014
Contig8444	0.435659	0.760872	1.92967	0.246014
Contig19843	0.684607	0.579712	0	0.562317
Contig10197	250.691	211.848	236.706	246.471
Contig13821	0.777963	0.833336	0.714692	0.175724
Contig15694	7.96634	7.93481	6.86104	8.22389
Contig9114	14.5012	13.9493	14.5797	13.9876
Contig16426	12.603	6.37683	9.79128	8.57534
Contig3516	6.25482	6.01451	11.1492	7.23983
Contig18202	11.6383	7.97104	8.43336	10.6489
Contig18135	0.497896	0	0.178673	0
Contig5277	0.560133	0.9058	0.321611	1.61666
Contig21433	0	0.326088	0.250142	1.0192
Contig21864	5.97476	2.86233	8.54057	1.96811
Contig18115	6.84607	3.44204	4.78844	5.02571
Contig17142	0.342304	0.217392	0.214408	0
Contig14343	46.8023	22.3914	32.9116	23.3713
Contig20623	0	0	0	0.667752
Contig952	8.7443	6.15944	5.21725	7.41556
Contig17027	4.79225	5.36233	3.96654	3.58477
Contig4955	2.61396	0.471016	0	0.702896
Contig13283	4.94784	4.6377	5.75327	4.46339
Contig5915	1.55593	1.9203	0.964834	1.75724
Contig18423	3.04961	1.63044	1.28645	1.86268
Contig6272	23.0899	18.0073	12.3999	19.1188
Contig12529	1.1825	0.760872	0.750426	0.281159
Contig6664	0.871319	1.08696	0.607488	1.08949
Contig10149	0.653489	0.54348	0.678957	0.140579
Contig4818	6.78384	4.67393	4.78844	6.39636
Contig421	0.964674	5.61596	2.32275	4.7797
Contig15298	3.48527	1.63044	2.39422	3.16303
Contig677	25.7661	10.4348	10.0057	12.7224
Contig3222	25.7973	22.2102	23.1203	30.5057
Contig7902	0	2.78986	2.21554	5.7989
Contig4689	0.0933556	0.253624	0	0.281159
Contig12727	5.0412	2.50001	3.25185	3.23332
Contig16432	3.7031	5.25364	2.7873	4.3931
Contig21374	2.83179	2.46378	2.8945	4.7797
Contig3042	0.933556	0.833336	1.07204	0.702896
Contig12729	0.529015	0	0.39308	0.210869
Contig21491	4.10764	3.55074	6.43223	1.7221
Contig1139	0.248948	0.326088	0.357346	1.79239
Contig10059	1.30698	0.688408	1.00057	1.93297
Contig21621	0.715726	0	0.893365	0.421738
Contig17613	2.36501	3.87682	1.25071	2.24927
Contig13783	15.3103	13.6232	11.5065	12.371
Contig6312	3.60975	2.97102	5.5746	4.53368
Contig21874	0.342304	0	0.0714692	0.175724
Contig15661	2.14718	2.13769	1.92967	1.61666
Contig10088	11.2027	6.08697	6.25355	7.09925
Contig8415	7.53068	6.66669	6.57516	6.92353
Contig10105	6.13035	4.89132	4.89564	8.75106
Contig21578	1.46257	1.0145	1.39365	0.175724
Contig8734	0.373422	0.54348	0.571753	0
Contig15036	48.1092	21.8841	36.7352	35.1448
Contig20750	46.3666	48.3335	42.274	42.7361
Contig9450	7.9041	4.96378	5.28872	4.92028
Contig22117	2.67619	0.942032	3.25185	1.7221
Contig19745	8.49536	12.029	7.6472	9.27823
Contig11797	1.05803	0.579712	0.571753	1.19492
Contig10601	0.964674	0.942032	1.42938	1.86268
Contig1615	0.653489	2.75363	1.21498	1.40579
Contig17447	5.16567	4.27538	3.50199	8.01302
Contig4283	8.0597	4.45654	7.14692	7.66157
Contig8021	13.661	10.0725	12.793	9.06736
Contig12555	0.062237	0	0	0
Contig16814	1.52481	2.68117	1.35791	2.00325
Contig9578	0.964674	0.688408	0.500284	1.26521
Contig11334	4.04541	1.48551	1.89393	0.94891
Contig15500	0.342304	0.434784	0.285877	0
Contig5005	7.2195	3.11595	4.35962	6.4315
Contig3145	3.17409	1.15942	0.678957	2.49528
Contig7249	1.21362	0.978264	2.46569	3.47934
Contig15480	2.42724	1.8116	1.57232	1.37065
Contig19532	10.7359	8.69568	11.7924	11.9141
Contig19352	25.1126	14.7102	13.5077	13.9525
Contig1957	2.42724	2.28262	2.71583	1.08949
Contig3847	4.35659	6.84785	3.9308	4.42825
Contig21789	56.6046	33.1885	33.7335	49.0622
Contig1751	0.902437	0	0.571753	0
Contig8384	0.311185	0.289856	0.178673	0.386593
Contig19632	1.3381	1.9203	0.964834	1.12463
Contig6603	4.91673	2.46378	2.53716	5.83404
Contig5301	0.186711	0.289856	0	0.175724
Contig6004	15.5904	8.73191	10.0772	13.7416
Contig15582	2.20941	1.77537	0.893365	3.44419
Contig16233	2.92514	1.73914	1.92967	2.3547
Contig16532	38.9915	28.4421	34.0193	25.9369
Contig17799	2.8629	3.69566	2.42995	5.096
Contig20727	2.20941	0.54348	1.71526	1.3355
Contig15212	0.8402	1.63044	1.57232	1.08949
Contig6784	15.497	15.4348	11.5423	18.5213
Contig5332	0	0.144928	0	0.175724
Contig18267	0.684607	0.507248	0.750426	0.808331
Contig18408	0.871319	1.19566	1.07204	0.878621
Contig19724	0.8402	0.18116	0.643223	0.562317
Contig2043	0.529015	0.760872	0.214408	0.843476
Contig9082	0.466778	0.54348	0.571753	0.562317
Contig21603	0.684607	0.579712	0.250142	1.26521
Contig21505	3.23633	1.63044	0.929099	1.68695
Contig20783	2.70731	7.17393	5.89621	9.06736
Contig8369	0.0933556	0	0	0.175724
Contig8579	0.497896	0.398552	0.714692	1.30036
Contig14201	1.08915	0.217392	0.821896	1.3355
Contig18314	2.80067	1.34058	0.678957	3.30361
Contig5789	0.62237	0.978264	0.428815	1.75724
Contig17769	8.0597	4.38407	7.00398	13.3199
Contig2876	0	0.217392	0	0
Contig16527	3.60975	2.68117	2.42995	3.69021
Contig10998	1.24474	0.579712	0.678957	0.878621
Contig10912	5.85028	3.47827	7.00398	3.93622
Contig6369	3.48527	5.07248	1.82246	4.04165
Contig8717	2.0227	0.434784	1.25071	1.30036
Contig2750	0.653489	0	0	0.246014
Contig8120	0.809081	0.217392	0.929099	0.843476
Contig10868	8.43312	3.04349	4.25242	2.70615
Contig3825	2.36501	1.9203	0.643223	3.61992
Contig9036	4.26324	2.28262	1.89393	4.00651
Contig17062	1.71152	0.54348	0.536019	0.94891
Contig22098	9.86457	3.69566	6.07488	5.62317
Contig5500	2.95626	1.95653	1.25071	2.91702
Contig17090	1.36921	0.253624	0.607488	0.667752
Contig12501	4.85449	4.38407	4.43109	4.04165
Contig5570	1.12027	1.05073	1.39365	1.23007
Contig19031	27.1353	37.5363	20.5831	29.6271
Contig12001	4.85449	4.34784	4.6455	4.21738
Contig35	0.777963	1.63044	2.64436	1.75724
Contig18256	9.30444	6.84785	7.79014	6.00976
Contig12920	0.062237	0	0	0
Contig15079	0.342304	0.434784	0.643223	0.386593
Contig21323	3.60975	1.37682	2.42995	2.84673
Contig20560	0.062237	0.18116	0	0
Contig19931	1.15139	0.289856	0	0.527172
Contig11872	10.8292	6.3406	9.71981	10.5434
Contig18379	1.43145	1.41305	1.07204	2.38985
Contig13777	0.311185	0.36232	0.142938	0.492028
Contig9774	1.61816	0.760872	0.678957	0.246014
Contig4728	0.964674	1.34058	0.536019	0.421738
Contig13602	0.311185	0	0	0.210869
Contig15665	1.49369	1.7029	1.9654	1.79239
Contig4250	1.64928	1.08696	1.42938	0.913765
Contig21597	0.591252	0.942032	0.500284	0.527172
Contig14452	62.4237	39.1668	52.6013	79.4624
Contig8487	394.365	560.292	545.06	819.753
Contig15652	0.653489	0.072464	0.357346	0.175724
Contig10166	1.05803	0.72464	0.142938	0.632607
Contig14759	0	0.289856	0.500284	0
Contig9489	9.80233	5.54349	5.21725	6.36121
Contig4010	18.4844	11.1957	7.07545	14.4797
Contig14246	7.53068	4.38407	2.82303	6.39636
Contig13779	5.10344	2.24638	2.64436	5.37716
Contig275	0.466778	0.54348	1.14351	0.456883
Contig14689	5.97476	1.77537	1.89393	1.47608
Contig15613	1.43145	1.19566	1.39365	3.16303
Contig8689	1.05803	1.77537	0.39308	0.351448
Contig10437	0.373422	0.579712	0.357346	0.773186
Contig19060	1.43145	1.0145	0.893365	0.667752
Contig5012	0.684607	2.06522	1.25071	1.26521
Contig7278	44.8729	73.6596	308.211	91.1305
Contig2607	0.404541	0.615944	0.321611	0.527172
Contig18952	115.356	168.769	125.107	165.602
Contig14792	0.591252	1.26812	0.85763	0.562317
Contig21222	1.36921	2.17392	2.32275	0.597462
Contig11686	12.3229	5.79712	7.28986	6.57208
Contig16337	0.591252	0.18116	0	0.140579
Contig4718	0.373422	1.63044	0.357346	0.808331
Contig11250	9.86457	5.94205	6.78957	9.27823
Contig14703	3.39192	2.6087	4.78844	3.47934
Contig13066	3.11185	2.93479	5.21725	2.91702
Contig12551	3.42304	2.02899	2.50142	2.42499
Contig1453	27.6332	14.9638	25.7289	17.5724
Contig11736	0.809081	0.108696	0.536019	0.281159
Contig19794	1.83599	2.28262	2.68009	3.54963
Contig1021	10.3936	4.34784	4.10948	4.70941
Contig14033	23.5567	8.26089	11.4708	12.4413
Contig10162	15.1547	10.0725	11.9354	10.7192
Contig15629	9.46003	4.67393	3.7164	6.08005
Contig13907	2.27165	0.978264	2.68009	1.61666
Contig2192	6.3793	6.73915	5.96768	9.80541
Contig20212	1.83599	0.434784	0.285877	1.54637
Contig8963	12.4163	20.8334	14.7941	19.6811
Contig5072	2.64507	0.978264	1.10777	1.61666
Contig11324	0.0933556	0	0	0.175724
Contig21353	8.8999	4.20291	1.53659	2.24927
Contig14184	41.0453	29.5653	32.8044	34.4068
Contig18478	1.92935	1.44928	1.35791	1.58152
Contig11552	7.87299	3.5145	3.25185	5.86919
Contig2208	5.25903	2.42754	3.7164	4.42825
Contig14936	6.97055	6.99277	11.6137	10.0514
Contig11450	1.02691	0.833336	0	0.281159
Contig20661	2.1783	1.19566	5.07431	1.23007
Contig12576	0.186711	0	0	0
Contig2782	0.684607	0.289856	0.571753	2.81159
Contig4629	2.24053	0.978264	1.14351	1.40579
Contig7021	9.86457	10.145	6.28929	9.4891
Contig19273	0.062237	0	0	0
Contig15470	1.24474	0.615944	0.893365	0.773186
Contig7205	0.342304	0.289856	0.250142	0
Contig9225	4.35659	4.27538	2.50142	3.40905
Contig16999	1.77376	1.66667	2.17981	2.24927
Contig10617	0	0.144928	0	0
Contig15505	4.66778	3.15218	2.03687	3.93622
Contig20846	0	0.108696	0	1.0192
Contig12217	12.9764	13.0435	11.6495	19.5054
Contig6952	29.5937	11.2319	17.4027	18.9079
Contig12772	0.560133	0	0	0
Contig19445	0	0	0	0.808331
Contig22077	6.09923	3.55074	2.39422	4.7797
Contig917	3.60975	5.07248	4.10948	7.1344
Contig1623	0.342304	0	0	0.105434
Contig6241	25.4238	19.4203	24.8713	25.1988
Contig4355	3.64087	3.29711	1.57232	3.3739
Contig18515	3.45416	2.86233	2.53716	4.99056
Contig7633	11.2027	10.145	7.93308	7.27498
Contig7684	0.902437	0.652176	0.428815	1.23007
Contig20015	1.55593	1.48551	1.42938	1.89782
Contig7377	0.280067	0.471016	0	0
Contig14024	0.653489	0.72464	0.85763	1.19492
Contig7849	0	0.18116	0.321611	0.105434
Contig21347	0.777963	0.797104	1.0363	0.878621
Contig18550	69.83	42.5726	48.9207	55.9857
Contig6122	1.02691	1.0145	1.17924	1.96811
Contig15147	0.933556	1.48551	1.53659	2.77644
Contig5069	14.5323	14.8189	13.4719	18.8728
Contig20022	3.04961	1.59421	1.46512	3.40905
Contig15158	0.155593	0.652176	0.643223	0.597462
Contig3560	42.3523	45.6885	30.5173	45.7234
Contig4714	16.804	12.1739	11.7567	15.1474
Contig496	1.12027	1.37682	1.10777	1.3355
Contig1242	1.05803	1.41305	1.17924	1.40579
Contig20782	5.0412	2.53624	2.21554	2.10869
Contig9973	7.9041	5.72465	6.93251	8.78621
Contig2621	2.8629	1.66667	1.46512	3.72535
Contig7014	0.777963	1.77537	1.64379	1.7221
Contig6168	6.97055	4.67393	4.7527	5.37716
Contig3099	5.29015	6.81161	3.35905	7.02896
Contig20632	3.67199	1.84783	1.50085	2.42499
Contig14509	0.155593	0.326088	0	0.562317
Contig13768	0.124474	0	0	0
Contig4134	2.8629	1.7029	3.50199	2.07354
Contig1801	0.497896	0.471016	0.214408	0.281159
Contig13932	0	0.326088	0	0.632607
Contig7306	0.653489	0.652176	0.46455	1.96811
Contig1074	1.30698	1.88406	0.607488	1.65181
Contig4813	1.99159	3.69566	1.57232	4.25252
Contig12186	0.155593	0.471016	0.321611	0.351448
Contig21785	1.43145	1.08696	1.10777	2.00325
Contig15825	49.3229	20.9059	29.9099	35.0745
Contig12590	0.124474	0	0.39308	0
Contig19811	8.402	7.39133	5.14578	7.66157
Contig15272	2.05382	1.19566	0.893365	1.15978
Contig12836	9.36667	6.92031	8.4691	12.0898
Contig16935	118.281	220.327	106.525	219.831
Contig16288	0.715726	0.579712	0.250142	0.808331
Contig8691	0.62237	0.398552	1.10777	0.984055
Contig15094	1.30698	0.9058	1.25071	0.562317
Contig4900	2.45836	2.8261	4.93137	1.75724
Contig11646	0.8402	0.652176	0.285877	0.386593
Contig15108	1.92935	1.05073	0.571753	1.3355
Contig19878	7.49956	4.38407	4.93137	7.73186
Contig3373	10.3002	5.79712	5.53886	11.9141
Contig9120	3.64087	2.42754	3.18038	5.58803
Contig832	16.3372	38.3697	17.3313	43.931
Contig6091	0.995793	0.398552	0.85763	1.96811
Contig9818	8.99325	5.14494	8.11175	7.66157
Contig17649	0.529015	0.507248	0.428815	0.351448
Contig7587	0.280067	0.289856	0	0.421738
Contig7230	0	0	0.0714692	0
Contig10679	2.0227	0	0.321611	0.492028
Contig2942	4.35659	3.47827	3.50199	3.09274
Contig16793	1.52481	3.26088	1.21498	2.67101
Contig16847	6.19259	4.81886	2.50142	6.1152
Contig22038	217.892	211.16	161.413	235.927
Contig12046	3.54751	2.57247	1.28645	2.98731
Contig13896	0.186711	0	0	0
Contig17650	2.0227	0.72464	1.17924	1.75724
Contig5517	58.6273	63.0799	67.5741	68.8487
Contig10254	1.21362	1.12319	0.929099	1.19492
Contig2645	3.08073	2.97102	3.25185	1.89782
Contig10467	0	0.253624	0.178673	0.140579
Contig8431	1.80487	0.797104	0.929099	1.0192
Contig2681	0.21783	0	0.178673	0.246014
Contig8753	4.73001	4.05798	6.93251	6.8181
Contig8095	1.24474	1.19566	0.85763	2.56557
Contig12660	3.29856	4.34784	3.14464	7.48585
Contig20154	0	0	0	0.316303
Contig18500	1.27586	1.37682	0.893365	1.89782
Contig19821	11.3271	7.93481	10.506	12.863
Contig513	2.70731	3.98552	2.68009	3.09274
Contig7158	0.591252	0.760872	0.46455	1.08949
Contig9353	0	0	0	0.0702896
Contig12837	13.9722	6.26813	8.21896	9.06736
Contig21845	8.61983	5.47103	5.18152	6.00976
Contig19973	0.871319	0.18116	0.643223	0.351448
Contig7511	0.8402	0.253624	3.43052	0.456883
Contig5579	1.58704	2.17392	1.32218	2.3547
Contig14049	0	0.144928	0	0
Contig18451	4.60554	4.16668	2.85877	4.28767
Contig19313	0	0.615944	0.321611	0.738041
Contig186	1.1825	0.434784	0.85763	0
Contig20722	530.509	1244.86	464.585	1220.61
Contig2384	0	0	0.786161	0.667752
Contig4513	0.311185	0.54348	0.357346	0.878621
Contig9866	15.3414	12.3189	16.5094	11.1409
Contig17218	10.8292	8.00727	8.93365	9.87569
Contig7938	22.1253	11.6305	17.5099	10.8597
Contig18360	0.497896	0	0.107204	0.281159
Contig16018	10.8292	10.9783	7.43279	10.2271
Contig9560	15.5593	6.12321	27.73	8.96193
Contig5471	1.80487	2.8261	2.35848	4.81484
Contig12052	0	1.05073	0.500284	0.175724
Contig21631	1.08915	0.36232	0.428815	1.58152
Contig1152	2.27165	1.73914	0.786161	1.08949
Contig11752	1.77376	1.15942	2.17981	0.808331
Contig17307	0	0	0	0.386593
Contig5338	1.1825	2.28262	0.678957	2.24927
Contig1467	1.05803	0.942032	0.357346	0.878621
Contig2253	0.0933556	0	0	0
Contig4709	1.92935	1.99276	1.89393	2.49528
Contig16016	1.52481	3.29711	0.285877	1.19492
Contig1323	11.6072	12.0653	14.7941	15.8152
Contig18883	5.01008	3.84059	5.6818	4.32281
Contig7998	7.93522	2.7174	3.10891	6.71266
Contig8902	1.36921	2.10146	3.39479	1.79239
Contig19960	0	0.072464	0	0.421738
Contig7819	8.65095	6.41306	5.6818	8.36447
Contig714	6.25482	6.84785	8.96938	8.92678
Contig14267	1.3381	1.48551	0.357346	0.984055
Contig8258	11.9495	10.2174	9.71981	10.3326
Contig7312	1.40033	0.398552	0.178673	0.913765
Contig15347	1.46257	1.19566	1.32218	1.23007
Contig17084	0.653489	0.36232	0.142938	0
Contig6715	4.73001	6.59422	3.18038	7.38041
Contig13646	0.0933556	0.326088	0	0.492028
Contig12357	0.404541	0.398552	0	0.421738
Contig15119	7.34397	6.01451	4.32389	3.19818
Contig21741	1.80487	1.44928	1.50085	3.16303
Contig8572	3.04961	1.7029	1.57232	1.19492
Contig7332	0.871319	0.615944	0.428815	0.527172
Contig7780	4.04541	3.76813	3.68066	6.22063
Contig5468	4.04541	2.68117	2.82303	6.08005
Contig18196	0.466778	0.507248	0.750426	0
Contig10291	1.52481	0.54348	0.750426	0.175724
Contig4243	0.497896	0.434784	0.214408	0.597462
Contig22025	9.42891	1.63044	201.615	4.84999
Contig10542	1.02691	0	0.821896	1.0192
Contig13876	7.43733	3.98552	3.53772	3.7605
Contig585	2.30277	1.41305	0.678957	1.82753
Contig4150	9.7401	7.28263	8.5763	9.03222
Contig3238	0.777963	0.615944	0.214408	0.140579
Contig14544	0.684607	0.72464	0.178673	0.316303
Contig13629	10.767	11.3768	8.68351	10.5083
Contig180	3.39192	1.34058	1.57232	2.98731
Contig16300	0.62237	0.217392	0.714692	0
Contig22060	5.16567	3.11595	6.86104	7.02896
Contig20679	19.7291	11.9928	12.7215	19.1539
Contig468	5.0412	2.93479	3.50199	3.26847
Contig21015	0.933556	1.15942	0.607488	1.40579
Contig3387	0.248948	0.579712	0.643223	0
Contig885	0.902437	0.942032	0.607488	0
Contig6326	3.14297	4.60146	2.71583	7.69672
Contig11283	0.124474	0.507248	0.178673	0.0702896
Contig1563	16.5862	10.7247	3.64493	14.5851
Contig8304	2.80067	2.24638	2.39422	4.81484
Contig20248	28.1623	21.4493	22.5843	22.4575
Contig17372	3.11185	1.95653	2.85877	2.63586
Contig13770	1.02691	0.253624	0.357346	0
Contig2654	7.12614	2.68117	4.46682	1.75724
Contig3858	9.52227	4.71016	5.5746	8.61048
Contig19804	0.933556	1.66667	1.21498	0.667752
Contig1690	2.24053	0.978264	0.46455	0.808331
Contig21709	1.80487	0.688408	0.357346	2.98731
Contig2789	17.7376	15.5073	13.5077	19.0836
Contig8789	0.871319	1.15942	1.17924	1.61666
Contig18009	1.58704	4.529	0.46455	2.10869
Contig366	1.12027	1.44928	1.8582	0.984055
Contig3896	2.70731	1.23189	2.21554	3.02245
Contig21170	2.70731	2.75363	0.750426	2.70615
Contig9616	0.0933556	0	0.107204	0
Contig13140	0.186711	0	0.357346	0.351448
Contig7623	1.24474	0.652176	0.821896	1.08949
Contig12383	0.653489	0.579712	0.142938	0.351448
Contig17777	39300	35983.9	43181.8	28797.1
Contig8925	5.01008	3.04349	4.07374	5.62317
Contig17232	0.373422	0.398552	0.214408	0.246014
Contig20573	0.871319	2.35508	0.929099	1.86268
Contig1582	11.2027	6.55799	6.46796	5.72861
Contig20109	2.61396	2.31885	1.07204	1.37065
Contig2901	0.280067	0	0	0.105434
Contig14981	0.62237	0.217392	0.250142	0.492028
Contig4974	1.83599	0.833336	1.64379	2.77644
Contig1922	1.02691	1.7029	1.50085	0.773186
Contig14924	0.871319	0.797104	0.178673	2.60072
Contig21943	0.529015	0.217392	0.107204	0.386593
Contig21550	3.32968	1.8116	2.17981	1.7221
Contig3815	0.373422	0.471016	0.428815	0.808331
Contig6402	0.373422	0.36232	0.500284	0.738041
Contig2281	0.21783	0	0.178673	0.105434
Contig20880	4.66778	6.73915	3.64493	7.59128
Contig22108	2.48948	2.13769	2.8945	1.96811
Contig16510	2.30277	2.57247	1.14351	1.58152
Contig9466	4.76113	7.21017	2.35848	2.67101
Contig898	1.58704	1.55798	1.42938	0.878621
Contig17105	0	0	0	0.281159
Contig1288	0.186711	0.253624	1.25071	0.386593
Contig1185	0.124474	0.253624	0	0.105434
Contig3875	2.08494	2.93479	2.64436	3.02245
Contig13207	4.16988	4.23914	4.14521	4.49854
Contig7325	0.155593	0.72464	0.357346	0.140579
Contig19502	39.8317	67.5364	40.3444	77.3186
Contig19292	605.037	673.082	556.673	899.215
Contig15882	65.2244	78.1886	53.8878	60.3085
Contig5955	0.529015	1.23189	0.39308	1.05434
Contig21835	4.97896	8.51452	4.82417	10.1217
Contig20439	2.76955	1.7029	4.25242	2.49528
Contig10332	0.280067	0.36232	0	0.175724
Contig4508	22.2497	20.2899	11.3993	19.6108
Contig10440	2.80067	3.33334	2.35848	3.51448
Contig20191	0.591252	0.507248	0.786161	1.08949
Contig2525	8.33976	9.49278	5.75327	9.03222
Contig11416	0.404541	0.869568	0.428815	0.492028
Contig9344	0	0	0.285877	0
Contig8405	2.0227	1.23189	0.893365	1.44094
Contig6545	2.80067	1.41305	1.0363	5.58803
Contig7218	1.15139	0.942032	0.285877	0.386593
Contig4411	4.63666	2.64494	3.43052	3.16303
Contig19466	0.124474	0	0.428815	0.456883
Contig13459	2.64507	2.89856	3.03744	3.23332
Contig1557	0.186711	0	0	0
Contig2479	3.8587	1.77537	2.10834	2.10869
Contig21691	10.0202	8.29713	7.07545	8.78621
Contig4055	0.777963	0.326088	0.964834	0.843476
Contig11942	0	0.217392	0.39308	0.456883
Contig4581	25.7039	20.8334	16.152	24.9528
Contig15513	0.0933556	0.434784	0	0.175724
Contig13654	2.76955	2.86233	4.00227	3.58477
Contig9250	0.933556	1.23189	1.17924	0.492028
Contig2587	9.92681	8.07973	6.46796	9.31338
Contig1678	0.746844	1.26812	0.46455	0.843476
Contig2292	4.79225	9.42032	16.831	19.3648
Contig1717	0.186711	0	0	0
Contig5646	1.24474	1.66667	1.0363	4.04165
Contig16137	0	0	0	0.562317
Contig474	0.653489	0.54348	1.60806	1.47608
Contig15340	6.44153	6.92031	2.60863	6.71266
Contig14236	1.36921	0.579712	0.571753	1.44094
Contig20606	1.08915	0.72464	0.214408	2.70615
Contig10557	10.9537	8.40582	10.2201	7.87244
Contig868	1.86711	1.66667	0.893365	1.58152
Contig21772	3.60975	5.61596	4.43109	3.61992
Contig3841	7.49956	5.00002	7.11118	7.38041
Contig13715	1.99159	1.63044	1.82246	2.53043
Contig9014	0.435659	0.652176	0.357346	0.702896
Contig2639	0.62237	0.615944	1.17924	1.68695
Contig13310	0.902437	2.06522	1.42938	1.05434
Contig7144	2.11606	1.26812	3.57346	2.63586
Contig21790	10.1446	9.20293	6.11061	13.8822
Contig7520	0.902437	0.615944	0.893365	0.386593
Contig8300	1.1825	0.253624	1.0363	0.492028
Contig3512	59.7164	44.203	61.7851	35.1097
Contig6191	0.964674	1.44928	0.571753	0.773186
Contig14825	2.89402	2.21015	2.93024	3.16303
Contig22000	0.124474	0	0	0.246014
Contig19141	16.4928	12.6087	17.7958	19.6108
Contig17975	35.4751	20.0725	23.4062	31.8412
Contig1745	1.80487	2.50001	3.10891	3.23332
Contig5858	6.41041	8.40582	5.6818	13.0036
Contig22088	26.2951	31.8479	22.2626	26.2532
Contig8240	0.560133	0.253624	0.214408	0.386593
Contig13872	0.062237	0	0	0.140579
Contig18852	0.404541	0.9058	0.46455	0.562317
Contig8667	0	0	0	0.210869
Contig9777	37.9335	28.4059	39.0936	28.397
Contig1611	2.05382	0.833336	1.10777	1.58152
Contig7133	4.10764	4.31161	4.32389	3.09274
Contig17332	1.05803	1.44928	1.07204	1.08949
Contig7004	3.11185	1.7029	0.929099	1.12463
Contig12252	3.57863	2.21015	3.28758	2.31956
Contig3919	0.280067	0.54348	0.285877	0.246014
Contig19925	0.529015	1.15942	0.607488	0.808331
Contig9328	0.0933556	0.217392	0	0
Contig14028	10.0202	6.66669	7.86161	4.21738
Contig4148	1.49369	1.0145	0.500284	0.843476
Contig7668	0.995793	1.15942	0.893365	1.19492
Contig13667	1.77376	2.64494	1.10777	1.37065
Contig15854	11.5139	5.79712	10.1486	8.89164
Contig5454	54.2085	41.6668	46.312	41.7169
Contig15934	36.6887	24.6378	29.2666	25.6909
Contig19880	3.7031	1.48551	2.07261	2.28441
Contig1647	7.68627	6.66669	7.68294	8.43476
Contig11368	2.14718	0.942032	1.17924	0.808331
Contig18004	0	0.434784	0.214408	0.386593
Contig19230	0.933556	0	0.107204	0
Contig13943	2.27165	1.19566	2.32275	2.91702
Contig20891	1.1825	1.44928	0.929099	1.05434
Contig13167	1.99159	3.22465	3.35905	2.00325
Contig5289	10.4869	8.87684	4.18095	13.5659
Contig20427	6.16147	2.46378	4.07374	1.82753
Contig17785	7.84187	6.70292	8.29043	5.72861
Contig15586	1.61816	1.19566	2.85877	2.60072
Contig8229	2.11606	1.15942	1.57232	2.0384
Contig239	36.3775	56.6306	36.8424	102.658
Contig4435	3.98317	3.04349	3.85934	4.18223
Contig11385	2.30277	2.10146	2.32275	2.70615
Contig4258	1.40033	0.688408	0.893365	0.456883
Contig16533	241.915	282.283	223.806	268.577
Contig9557	0.342304	0.144928	0	0
Contig4333	0.560133	0.253624	0.500284	0.492028
Contig4710	0	0.471016	0.39308	0
Contig19414	12.9142	10.6884	10.7561	15.6043
Contig4827	0.62237	0.507248	0	0.984055
Contig13248	83.491	21.0146	38.4147	32.8604
Contig5990	4.94784	4.34784	6.07488	4.63912
Contig3656	0.155593	0	0.786161	0
Contig4194	0.591252	0.398552	0	0
Contig2006	0.497896	0	0	0
Contig17625	13.0698	6.2319	5.93194	11.2463
Contig11732	0.933556	0.471016	0.39308	0.843476
Contig6516	4.38771	3.7319	4.35962	4.53368
Contig18435	0.124474	0.18116	0.321611	0.456883
Contig12443	1.21362	0	0	1.93297
Contig17292	0	0	0.250142	0
Contig7575	18.2043	15.9421	61.6422	25.0583
Contig2965	50.1008	29.0581	38.5219	35.0394
Contig5368	13.3498	12.5	10.2916	19.4702
Contig8958	0.964674	0.18116	0.39308	0.562317
Contig14782	13.0075	13.4421	8.61204	14.0931
Contig7799	0.715726	0.579712	0	0.878621
Contig3520	1.15139	0.326088	0.500284	0.281159
Contig17583	0.62237	0.54348	0.321611	0.667752
Contig16340	6.3793	6.70292	5.82474	6.29092
Contig15008	16.0883	6.48553	12.6858	9.55939
Contig10571	0.124474	0.760872	0	0.527172
Contig18350	0	0.54348	0.214408	0
Contig4692	19.9781	19.674	13.6506	21.9304
Contig2174	3.04961	1.95653	1.67953	2.00325
Contig17146	0.529015	0.326088	0.786161	0.527172
Contig853	2.05382	1.37682	24.9427	7.48585
Contig15846	0.8402	1.34058	0.714692	2.56557
Contig16022	8.21529	4.96378	3.89507	3.44419
Contig21284	2.73843	1.15942	1.35791	1.44094
Contig15749	0.373422	0.326088	0.250142	0.210869
Contig15440	223.836	293.552	310.426	311.735
Contig11242	9.5845	7.39133	6.64663	9.45396
Contig14045	1.74264	2.46378	1.71526	2.24927
Contig6576	0.404541	0.688408	0.428815	0.632607
Contig14138	2.1783	1.95653	1.82246	1.12463
Contig10189	6.06811	3.07972	3.21611	5.096
Contig10632	0.964674	0.579712	0.46455	1.15978
Contig1105	12.2918	8.33336	6.28929	14.9717
Contig2000	0.529015	0.36232	1.42938	0.562317
Contig1174	111.529	50.7248	83.6547	62.6984
Contig18424	0	0.72464	0.321611	0.210869
Contig7358	0	0.36232	0	0.562317
Contig5588	3.67199	2.8261	4.00227	3.83079
Contig9898	0	0	0.142938	0
Contig3537	6.78384	4.78262	3.8236	5.16629
Contig750	1.49369	2.53624	1.0363	1.68695
Contig4888	6.00587	3.26088	5.11005	4.95542
Contig9079	0	0.144928	0.357346	0
Contig19534	1.36921	0.869568	0.214408	2.56557
Contig18080	14.7502	10.471	5.46739	11.8087
Contig12293	4.5433	1.73914	4.50256	3.69021
Contig9086	0.0933556	0	0	0.140579
Contig11332	0.933556	1.08696	0	0.492028
Contig2707	1.08915	0.54348	0	0.140579
Contig14932	9.77121	10.145	7.71867	9.45396
Contig9370	0.21783	0	0	0.210869
Contig8169	4.6989	4.23914	4.10948	7.94273
Contig18262	0	0.434784	0.142938	0.527172
Contig5481	1.83599	1.41305	1.89393	2.07354
Contig10902	1.36921	1.44928	1.10777	0.843476
Contig20223	3.7031	5.07248	6.36076	5.06085
Contig4797	16.6795	12.2826	8.18322	13.4253
Contig12148	0.21783	0.18116	0	0
Contig18233	7.53068	5.18118	3.18038	4.99056
Contig11968	0.311185	0	0.571753	0.316303
Contig5948	16.9596	13.2971	11.6852	16.0963
Contig214	0.248948	0.615944	0.536019	0.562317
Contig17509	0.902437	0.217392	0	1.0192
Contig20262	5.01008	2.93479	5.14578	3.97136
Contig5880	5.85028	5.28987	3.85934	6.29092
Contig13795	0.8402	0.253624	0.357346	0
Contig5173	0	0	0	0.281159
Contig21060	2.70731	1.7029	1.71526	1.54637
Contig10038	0.8402	0.9058	0.750426	1.61666
Contig880	0	0	0.178673	0
Contig15073	44.8107	33.116	31.5894	50.468
Contig4075	2.64507	2.86233	2.28701	3.12789
Contig15983	0.62237	0.688408	1.39365	1.19492
Contig3135	0.0933556	0.326088	0.428815	0.527172
Contig12845	0.155593	0.144928	0	1.86268
Contig9948	0.746844	0	0	0.773186
Contig16651	5.10344	3.40581	3.68066	5.55288
Contig13362	0.21783	0	0	0.246014
Contig1197	8.37088	6.2319	9.82701	9.03222
Contig820	3.17409	3.6232	1.57232	2.46014
Contig10353	0.653489	1.19566	0.571753	2.49528
Contig15714	4.201	3.80436	3.53772	5.06085
Contig13191	5.81916	3.40581	2.64436	4.63912
Contig7611	7.65516	6.73915	5.75327	8.78621
Contig8972	0	0.217392	0	0
Contig8241	8.83766	4.67393	4.71697	6.71266
Contig8955	0.062237	0	0.178673	0
Contig16637	171.868	150.29	149.942	176.322
Contig16024	2.42724	1.7029	2.03687	1.58152
Contig264	19.2624	57.935	23.0845	55.5991
Contig18995	43.1925	27.2827	43.8821	38.1321
Contig19401	0	1.9203	0.536019	9.24309
Contig6862	4.16988	5.07248	4.39535	4.67426
Contig5322	3.76534	5.10871	2.71583	2.17898
Contig15952	4.88561	2.7174	3.53772	3.30361
Contig11076	4.76113	2.35508	2.25128	4.3931
Contig20869	2.89402	1.99276	1.42938	2.77644
Contig17933	15.6215	8.55075	11.4708	15.4989
Contig1747	3.88981	2.24638	4.53829	4.53368
Contig14194	2.73843	3.76813	4.28815	2.7413
Contig10578	2.89402	3.80436	3.14464	3.26847
Contig2809	7.37509	2.86233	6.25355	2.14383
Contig6793	0.560133	0.688408	0.786161	1.12463
Contig5228	2.1783	1.55798	2.39422	2.21412
Contig18793	0.809081	1.26812	0.821896	0.94891
Contig16906	34.7594	62.7176	37.5928	61.5034
Contig9834	30.5273	18.0073	19.0465	19.3999
Contig19102	2.27165	2.46378	1.57232	2.56557
Contig6881	0.404541	0.398552	0.536019	0.527172
Contig8399	0.404541	0.54348	0.321611	0.281159
Contig2397	0.342304	0.398552	0.357346	0.667752
Contig19001	1.08915	2.75363	2.53716	3.61992
Contig8497	2.83179	2.24638	2.75156	3.26847
Contig19654	0.497896	0.471016	0.678957	0
Contig10974	1.58704	1.19566	0	1.79239
Contig6641	1.92935	1.9203	1.75099	2.63586
Contig749	11.7317	6.84785	11.4351	8.68077
Contig7033	14.5946	7.35509	10.3988	9.38367
Contig1631	0.653489	0.434784	0.285877	0.527172
Contig3464	4.60554	2.7174	3.43052	4.84999
Contig18522	1.46257	0.797104	1.57232	1.3355
Contig21806	7.00167	16.6667	16.5451	15.8152
Contig6847	0.964674	1.23189	0.678957	0.94891
Contig4891	2.24053	1.84783	3.00171	2.91702
Contig20120	1.58704	0.289856	1.71526	0.175724
Contig9602	0.311185	0.72464	0.714692	0.878621
Contig4909	1.86711	0.144928	0.46455	0.843476
Contig15754	15.8082	14.8913	16.6166	25.48
Contig13574	0.995793	0.398552	0.285877	0.562317
Contig117	0.342304	0.253624	0.678957	0.351448
Contig10016	1.86711	0.760872	1.07204	0.632607
Contig13093	0	0	0	1.7221
Contig20647	11.4516	9.9638	8.82644	6.92353
Contig8594	0.062237	0.398552	0	0
Contig10715	0.871319	0.652176	1.17924	0.492028
Contig9322	2.24053	1.77537	2.64436	2.28441
Contig1523	0.62237	1.59421	0.39308	0.492028
Contig19042	2.27165	1.59421	2.14408	3.83079
Contig12719	1.86711	2.53624	1.53659	1.40579
Contig7740	6.31706	5.83335	5.14578	11.7735
Contig17973	1.12027	0.615944	0.250142	0.94891
Contig9513	5.63245	4.49277	5.14578	4.0768
Contig3383	2.58284	3.36958	3.07317	4.28767
Contig8999	4.94784	3.22465	4.46682	5.13114
Contig14078	0	0.108696	0.107204	0.316303
Contig2693	0.466778	1.0145	0.214408	0.562317
Contig7349	7.09502	3.22465	3.25185	6.46665
Contig11583	10.3313	25.9421	16.831	15.8503
Contig7242	11.5139	7.82611	5.789	10.684
Contig13917	51.2522	48.1161	57.497	43.5444
Contig1976	0.933556	0.72464	0.714692	0.773186
Contig94	1.05803	0.978264	0	0
Contig8888	3.60975	1.77537	0.786161	0.773186
Contig1037	0.186711	0.108696	0.285877	0.281159
Contig12137	0.809081	0.54348	0.964834	0.175724
Contig21364	0	0	0	0.175724
Contig17869	4.76113	5.94205	5.64607	6.32607
Contig18129	2.73843	2.39131	2.75156	3.26847
Contig11376	0.746844	0.833336	0.500284	0
Contig18783	0.902437	0.72464	0.821896	0.386593
Contig1661	0.124474	0	0.607488	0.281159
Contig14625	0.186711	0.9058	0	0.316303
Contig17501	2.67619	1.48551	1.00057	1.40579
Contig8812	5.94364	7.31886	9.82701	8.71592
Contig1514	1.3381	1.19566	1.39365	1.26521
Contig22041	13.1009	17.8624	19.8684	22.7387
Contig3299	7.99746	8.26089	4.10948	6.29092
Contig15699	0.902437	0.36232	1.00057	0
Contig14813	0	0	0	0.316303
Contig3079	0.933556	1.0145	0.929099	1.58152
Contig12985	0.062237	0.108696	0.0714692	0.0702896
Contig21725	3.92093	4.529	4.50256	4.0768
Contig19571	6.7216	9.63771	3.75213	6.32607
Contig3273	0	0.108696	0.214408	0
Contig14711	0.995793	1.05073	0.821896	0.492028
Contig17113	0.124474	0.36232	0.214408	0.562317
Contig12641	12.3852	5.36233	18.3318	9.41881
Contig8146	1.12027	0.869568	0.714692	0.702896
Contig1257	5.44574	2.53624	3.7164	4.74455
Contig6981	10.4558	4.67393	6.93251	9.73512
Contig4601	0.715726	0.652176	0.750426	0.527172
Contig21038	5.75693	4.78262	4.07374	4.11194
Contig13298	7.49956	3.5145	4.32389	4.42825
Contig19022	3.26744	3.91306	3.03744	1.61666
Contig7763	7.40621	6.15944	4.07374	7.8373
Contig9620	0.684607	1.63044	1.25071	0.632607
Contig2631	0.560133	0.471016	0	0
Contig3116	19.2001	18.8044	11.1849	15.3934
Contig774	6.87719	3.91306	3.50199	5.48259
Contig1392	4.38771	4.13045	2.25128	3.16303
Contig19583	0	0	0	0.140579
Contig581	11.0782	7.60872	8.61204	10.8949
Contig15888	1.21362	0.289856	0.964834	0
Contig9821	1.05803	0.507248	1.00057	0.562317
Contig13469	9.39779	7.06524	5.789	7.94273
Contig1756	36.4709	19.7464	21.548	23.8985
Contig1653	1.30698	0.978264	0.929099	0.843476
Contig17265	5.63245	4.81886	3.60919	5.27172
Contig233	4.04541	1.41305	1.53659	3.19818
Contig18151	6.53489	3.44204	4.43109	6.67752
Contig19998	1.46257	0.978264	3.18038	0.913765
Contig3743	6.78384	4.6377	5.18152	6.36121
Contig20203	1.15139	0.978264	0.142938	0.562317
Contig7784	17.862	13.9131	16.2592	13.9876
Contig20590	2.42724	1.19566	1.14351	2.88188
Contig5997	3.29856	1.52174	4.53829	5.93947
Contig18163	0.373422	0.579712	1.00057	0.878621
Contig17467	4.26324	3.94929	2.71583	5.096
Contig14846	7.43733	7.21017	6.00341	6.53694
Contig4122	2.14718	2.57247	1.35791	2.07354
Contig6100	0.560133	1.52174	1.21498	3.02245
Contig2540	1.30698	0.797104	0	0.843476
Contig3959	2.1783	1.55798	2.07261	2.95217
Contig9360	2.05382	3.11595	2.07261	1.51123
Contig8280	21.2539	20.4711	15.616	18.451
Contig17585	1.83599	2.78986	2.46569	2.95217
Contig19808	0.248948	0	0	0
Contig20854	0.933556	1.7029	0.46455	2.07354
Contig17052	11.2338	6.15944	6.78957	12.3358
Contig4130	1.86711	1.66667	0.85763	1.08949
Contig17604	1.77376	0.72464	0.750426	1.12463
Contig15181	1.55593	0.942032	0.678957	0.913765
Contig17757	0.342304	1.12319	0.428815	1.37065
Contig16327	19.8536	16.8479	11.7209	17.959
Contig17129	0	0	0	0.105434
Contig14129	13.91	11.087	9.86275	12.125
Contig11034	2.08494	0.978264	1.25071	2.63586
Contig14899	9.55339	5.4348	9.25526	7.62643
Contig4165	1.36921	0.471016	0.285877	2.14383
Contig12738	2.08494	0.760872	0.250142	0.94891
Contig12624	1.3381	0.72464	0.571753	1.0192
Contig12069	7.5618	4.81886	6.68237	8.18874
Contig13607	0	0.652176	1.35791	0.175724
Contig17877	0.404541	0	0	0
Contig21456	0	0	0	0.0702896
Contig19219	2.70731	3.5145	1.28645	1.7221
Contig5763	4.32547	2.13769	2.00114	1.47608
Contig21421	6.25482	4.38407	10.7918	3.83079
Contig6992	11.5139	6.59422	7.18265	9.24309
Contig3904	1.80487	2.24638	2.32275	2.81159
Contig17260	6.87719	3.33334	5.28872	8.22389
Contig10731	0.933556	0.72464	1.07204	1.12463
Contig8513	5.78804	5.25364	3.53772	3.86593
Contig14502	1.71152	0.942032	1.10777	2.60072
Contig15115	300.014	211.776	283.518	220.147
Contig6150	0	0.253624	0	0
Contig179	15.2481	10.2174	9.11232	18.8376
Contig19112	2.98738	1.8116	2.85877	2.46014
Contig20694	0	0.253624	0	0.140579
Contig15676	133.965	222.972	141.545	198.182
Contig5048	0.124474	0	0.321611	0.281159
Contig1891	17.4264	18.5508	14.6869	21.0517
Contig10754	4.29436	4.71016	4.00227	5.55288
Contig10370	1.3381	1.48551	1.10777	0.386593
Contig15559	0.871319	0	1.07204	0.210869
Contig11105	7.93522	4.85509	5.53886	7.20469
Contig3185	65.629	96.2684	58.5333	73.5581
Contig15098	0.248948	0.434784	0.250142	0.843476
Contig17318	1.86711	2.35508	2.03687	1.44094
Contig2649	13.6299	6.59422	12.4714	9.31338
Contig15633	1.12027	0.797104	0.643223	1.23007
Contig10096	86.8829	79.8553	68.2531	84.4882
Contig18124	0.311185	0.108696	0.107204	0.316303
Contig15666	0.404541	0.253624	0.607488	0.843476
Contig9281	3.7031	2.42754	1.25071	2.84673
Contig11828	15.7149	12.3913	12.0783	10.8597
Contig9338	0.311185	0	0	0
Contig12678	2.70731	2.35508	2.35848	2.17898
Contig16362	0.280067	0	0.285877	0
Contig13187	4.97896	2.50001	4.93137	3.33876
Contig21385	3.98317	5.83335	3.14464	5.83404
Contig5046	0.342304	0	0.142938	0.140579
Contig11015	0.404541	0.253624	0.178673	0.386593
Contig20349	0.653489	0.615944	0.428815	0.94891
Contig16271	6.34818	5.28987	5.43166	5.48259
Contig2667	0	0.253624	0	0
Contig3968	1.86711	1.59421	0.929099	3.02245
Contig14321	97.93	109.892	101.415	130.844
Contig16486	2.67619	2.53624	1.89393	2.07354
Contig19255	0	0	0	0.667752
Contig19087	20.8183	15.9058	18.2246	25.6909
Contig8428	3.3608	3.69566	4.21668	7.34527
Contig5660	0.560133	0.434784	0.178673	0.210869
Contig9045	2.61396	1.08696	0.714692	1.54637
Contig7824	2.98738	1.73914	1.9654	2.46014
Contig12653	0.902437	0.072464	0	0.632607
Contig8979	0.591252	0	0.964834	0.0702896
Contig2025	10.7048	5.00002	7.57573	7.31012
Contig3567	7.62404	5.10871	6.96825	6.4315
Contig6909	8.33976	5.50726	7.18265	7.41556
Contig15061	0	0.9058	0	1.26521
Contig15138	24.7392	21.8117	15.1515	21.8249
Contig6691	12.1051	11.5942	12.4356	9.55939
Contig14141	0.466778	1.8116	1.25071	2.07354
Contig12604	3.95205	4.09422	2.00114	2.88188
Contig5134	0.715726	0.579712	0.250142	1.23007
Contig6224	2.24053	2.21015	3.75213	3.33876
Contig21710	1.43145	1.26812	1.39365	2.21412
Contig13688	0	0.144928	0	0.105434
Contig20100	2.89402	2.10146	0.964834	2.31956
Contig873	0.8402	2.13769	0.536019	1.3355
Contig6630	2.70731	1.73914	1.0363	2.14383
Contig16115	0.342304	0.18116	0.178673	0.632607
Contig21852	0	0.217392	0	0
Contig4336	0.653489	0.289856	0.428815	1.0192
Contig10319	1.55593	0.579712	1.17924	0.913765
Contig17228	0.155593	0.471016	0	0.913765
Contig5812	33.7947	20.5073	19.0108	29.5919
Contig2831	0.871319	1.8116	1.57232	4.04165
Contig11158	0.435659	0.869568	0.786161	1.89782
Contig19457	7.31285	5.79712	10.9705	6.39636
Contig5381	0.560133	0.54348	1.00057	3.19818
Contig6760	33.6702	35.5074	18.7249	31.9466
Contig10590	1.89823	1.99276	1.14351	1.61666
Contig21701	0.62237	0.326088	0.500284	0.843476
Contig21625	3.73422	7.28263	4.10948	9.41881
Contig21461	14.0656	9.49278	10.4702	15.8855
Contig16369	7.49956	6.41306	5.03858	4.88513
Contig21188	0.871319	0.434784	1.10777	0.843476
Contig20003	1.55593	1.26812	0.714692	2.95217
Contig3342	5.01008	3.11595	2.82303	6.53694
Contig21739	6.00587	2.21015	2.53716	2.3547
Contig21300	0	0.144928	0.500284	0.773186
Contig6756	4.97896	2.75363	1.64379	3.54963
Contig8233	0	0.471016	0.786161	0.351448
Contig11144	3.54751	3.36958	3.18038	5.27172
Contig2595	0.684607	0.833336	0.250142	0
Contig4982	8.55759	6.70292	6.21782	9.45396
Contig17913	0.684607	0.507248	0.214408	0.913765
Contig19055	8.55759	3.5145	5.39592	5.20143
Contig15496	6.7216	6.88408	5.21725	6.71266
Contig16249	25.8595	15.9783	16.8667	20.6652
Contig10273	0.871319	0.652176	1.39365	1.51123
Contig4561	0.591252	0.217392	0.643223	1.0192
Contig5977	0	0.398552	0.178673	0.527172
Contig554	0.8402	0	0.285877	0.456883
Contig11753	0.684607	1.0145	0.214408	0.913765
Contig9787	2.24053	0.978264	0.786161	2.91702
Contig2885	4.01429	4.02175	5.82474	3.02245
Contig5728	5.63245	2.75363	3.39479	3.0576
Contig13808	5.5391	4.09422	3.78787	2.98731
Contig3325	1.6804	1.12319	0.750426	2.53043
Contig21133	2.20941	2.50001	2.85877	2.70615
Contig5209	0.902437	0	0.142938	0.421738
Contig11393	0.591252	1.48551	1.21498	1.26521
Contig12010	0.715726	1.05073	0.643223	0.492028
Contig2768	1.74264	1.34058	0.929099	1.26521
Contig8207	10.1135	8.00727	5.6818	7.59128
Contig8380	0	0.108696	0	0
Contig5037	0.062237	0.144928	0	0
Contig16949	0.466778	0.760872	1.14351	0.421738
Contig16740	0	0	0.142938	0
Contig12074	133.125	83.2249	86.3348	96.4022
Contig2149	1.86711	1.19566	2.21554	2.56557
Contig6555	24.7081	16.6305	17.6886	36.6209
Contig2098	0	0	0	0.140579
Contig6069	2.20941	3.04349	2.39422	0.984055
Contig4774	8.24641	5.25364	4.46682	5.65832
Contig10981	11.1715	7.2464	5.96768	11.9492
Contig17383	14.9369	9.71017	15.6518	14.2688
Contig3677	25.984	59.0219	28.0874	50.8194
Contig1458	2.42724	2.13769	2.21554	2.95217
Contig4555	16.4306	9.49278	19.1537	12.4061
Contig5739	1.74264	0.471016	1.0363	0.808331
Contig2264	0	0.108696	0.214408	0
Contig9001	2.98738	2.53624	1.50085	2.3547
Contig20166	0	0.108696	0.39308	0.984055
Contig4088	0.871319	0.9058	0.214408	0.94891
Contig19138	7.03279	8.1522	7.43279	7.97787
Contig4671	0.684607	0	0	0.386593
Contig21239	3.17409	1.73914	1.28645	2.00325
Contig7174	4.57442	3.29711	4.89564	6.4315
Contig18761	0	0.36232	0	0
Contig9273	17.4575	11.2319	12.6143	13.8822
Contig2984	4.29436	1.84783	7.03971	5.97462
Contig2065	1.43145	1.23189	1.10777	2.98731
Contig17561	24.8015	6.30437	8.00455	6.60723
Contig8778	20.9428	13.3334	10.0414	16.026
Contig4269	0.0933556	0.072464	0	0
Contig17322	0	0.217392	0	0
Contig13940	0.560133	0.253624	0.0714692	0
Contig4073	0	0.217392	0	0
Contig21277	0.124474	0.833336	0	0
Contig11895	5.01008	2.35508	1.8582	1.47608
Contig18073	4.01429	4.56523	3.68066	4.28767
Contig7724	9.33556	5.61596	7.54	6.04491
Contig3572	21.9386	9.058	10.7561	11.8438
Contig20701	0.871319	0.797104	0.929099	0.456883
Contig9588	0.280067	0.217392	0	0.351448
Contig9762	30.0605	30.1813	16.4736	34.1256
Contig2861	0	0	0.285877	0.562317
Contig17578	5.8814	3.94929	8.18322	7.4507
Contig14966	5.13456	4.23914	5.39592	3.97136
Contig5153	2.39613	1.08696	0.750426	0.913765
Contig11826	1.74264	1.12319	2.10834	2.0384
Contig16581	0	0.797104	0	0
Contig18033	2.80067	2.46378	3.64493	4.60397
Contig4833	0	0.18116	0.285877	0.105434
Contig8103	23.4322	15.6522	17.1883	13.3199
Contig4210	0.0933556	0.797104	0.107204	0.492028
Contig6037	1.24474	1.63044	0.893365	1.0192
Contig4095	1.99159	1.12319	0.678957	1.51123
Contig15375	7.12614	5.10871	4.78844	6.85324
Contig9697	4.32547	5.10871	4.07374	5.27172
Contig19491	0	0.579712	0	0.316303
Contig7093	17.7064	13.4058	16.7238	17.959
Contig17555	36.5643	2.21015	2.53716	3.3739
Contig2717	3.32968	3.04349	2.96597	5.34201
Contig11204	7.93522	6.77538	30.3387	5.55288
Contig16141	0.21783	0.326088	0.357346	0
Contig7451	0.0933556	0.579712	0	0
Contig21025	24.8637	63.9857	16.8667	56.3371
Contig15550	0.186711	0.507248	0.250142	0.421738
Contig16147	0.373422	0.72464	0.536019	0.878621
Contig10687	1.80487	1.88406	1.42938	3.44419
Contig10202	0	0	0	0.386593
Contig21315	0.435659	1.12319	0.321611	1.37065
Contig4509	1.52481	1.9203	1.9654	2.0384
Contig16784	1.49369	0.9058	0.46455	1.40579
Contig8875	7.93522	5.76089	5.14578	9.41881
Contig21571	1.99159	1.44928	1.46512	2.17898
Contig20754	0.8402	1.26812	0.678957	1.47608
Contig15026	0	0	0.142938	0.105434
Contig1386	9.36667	6.77538	9.32673	9.84055
Contig10476	9.27332	5.50726	8.25469	8.99707
Contig6206	0	0	0.285877	0.105434
Contig7880	5.07232	6.77538	4.68123	8.08331
Contig14657	15.9638	22.174	10.1486	22.3873
Contig7228	0	0	0	0.140579
Contig12589	0	0.217392	0	0
Contig2563	0.21783	0.507248	0.39308	0.773186
Contig15799	0.529015	0.507248	0.39308	1.61666
Contig14105	6.62824	7.82611	8.89791	10.2271
Contig13982	0.497896	0.507248	0.39308	0.210869
Contig14031	18.3599	15.4711	13.1146	21.1572
Contig18335	5.41462	3.33334	2.57289	3.19818
Contig14168	1.02691	3.00726	1.42938	1.93297
Contig7875	1.89823	0.688408	0.85763	1.12463
Contig77	13.7233	7.64495	13.2933	19.6108
Contig18743	1.30698	2.31885	1.75099	2.88188
Contig6084	7.77963	6.15944	4.53829	7.06411
Contig1768	0	0.072464	0.178673	0
Contig7680	34.4482	22.0291	42.7743	28.8188
Contig15091	14.4079	11.087	15.7232	15.3583
Contig7956	1.52481	1.30435	0.571753	1.37065
Contig7846	3.51639	2.53624	3.53772	3.33876
Contig10671	3.26744	3.80436	3.43052	2.7413
Contig2565	0.248948	0.217392	0	0.281159
Contig15484	1.64928	1.48551	1.57232	2.91702
Contig6836	17.1152	12.2826	11.9354	15.6746
Contig17900	17.1152	9.23916	10.8633	7.52099
Contig20063	0.715726	0.615944	0.714692	1.44094
Contig7309	3.08073	1.84783	1.78673	2.49528
Contig6196	0.404541	0.434784	0.321611	0
Contig1061	2.24053	0.869568	1.89393	3.79564
Contig2327	1.40033	0.72464	1.35791	1.47608
Contig8458	0.964674	0.289856	0.428815	1.05434
Contig15877	1.92935	3.87682	1.17924	2.81159
Contig21685	1.96047	3.91306	0.786161	3.3739
Contig16873	53.6794	38.1885	43.3461	43.5444
Contig5405	1.36921	1.30435	1.21498	2.88188
Contig6945	37.1244	29.0581	34.8412	28.1861
Contig4459	1.12027	2.53624	1.35791	1.23007
Contig2433	8.99325	9.02177	15.759	10.0163
Contig11594	2.27165	2.89856	2.35848	2.00325
Contig16868	1.46257	1.55798	0.85763	1.19492
Contig17851	1.74264	1.77537	1.57232	3.0576
Contig3650	0.155593	0.579712	0	0.316303
Contig13407	0	0	0	0.140579
Contig5511	2.48948	2.97102	4.6455	4.67426
Contig617	1.43145	1.15942	0.39308	1.05434
Contig11672	4.16988	3.04349	3.85934	3.33876
Contig19908	18.7022	8.0435	1.53659	7.59128
Contig17211	39.2405	35.8697	24.6926	42.8767
Contig15723	0.591252	0	0	0
Contig7082	4.94784	2.53624	2.17981	3.69021
Contig5445	55.2976	82.5365	46.2406	75.5614
Contig7731	1.30698	0.688408	2.32275	4.04165
Contig8912	0.404541	0.289856	0	0.175724
Contig3625	0.404541	0.760872	0.214408	0
Contig17915	1.36921	0.471016	0.678957	0.632607
Contig1366	3.32968	2.35508	1.92967	2.88188
Contig785	5.66357	3.26088	3.85934	3.30361
Contig6996	0.124474	0	0	0.175724
Contig3440	1.64928	1.41305	0.536019	1.86268
Contig16281	9.77121	6.66669	5.46739	7.8373
Contig2049	1.6804	2.68117	2.50142	2.21412
Contig3065	11.7006	23.9131	11.6852	21.2978
Contig14459	0	0	0.321611	0
Contig7738	58.1294	59.3842	64.0721	58.4458
Contig12104	0.404541	0	0.178673	0.281159
Contig10324	1.49369	0	0.214408	0.667752
Contig9434	1.27586	0.869568	0.46455	0.597462
Contig5324	0	0	0.0714692	0
Contig9669	3.98317	2.93479	3.07317	3.93622
Contig15177	0	0.253624	0	0
Contig14358	22.2497	16.3044	15.6518	20.4894
Contig11081	0	0	0.821896	0
Contig1947	0.155593	0.108696	0.285877	0
Contig15121	1.77376	0.942032	0.643223	0.456883
Contig3593	0.186711	0.54348	0.178673	0.351448
Contig16853	10.6425	3.7319	3.21611	6.88839
Contig11474	0.186711	0	0	0
Contig5575	7.93522	5.90581	4.46682	8.78621
Contig15560	0.809081	0.978264	0.821896	0.913765
Contig5611	1.52481	0.942032	3.07317	1.79239
Contig16961	0	0.18116	0	0
Contig8295	3.17409	3.33334	2.39422	1.89782
Contig11997	0.715726	0.797104	0.643223	1.47608
Contig54	11.296	27.174	13.3647	43.5093
Contig3961	0.964674	0.797104	1.0363	1.54637
Contig17387	1.05803	0.434784	1.9654	1.37065
Contig543	0	0	0	0.140579
Contig21289	11.3271	10.9058	10.2201	11.0003
Contig3100	0.684607	0.615944	0	0.386593
Contig19091	15.2792	19.8189	16.7238	17.9239
Contig16171	189.916	128.297	139.758	178.606
Contig16620	2.48948	2.7174	3.85934	5.90433
Contig10067	0	0.289856	0	0.316303
Contig20258	2.45836	1.52174	1.00057	1.75724
Contig2404	0	0.869568	0.39308	0
Contig804	20.2582	11.3768	16.5451	12.2655
Contig5182	0.342304	0.289856	0.178673	0.386593
Contig1861	3.32968	1.26812	1.82246	2.14383
Contig11737	0.466778	0.217392	1.00057	1.08949
Contig1781	0.560133	0.289856	0.678957	0.562317
Contig18530	2.89402	3.80436	8.5763	5.55288
Contig16299	145.106	133.95	166.094	134.991
Contig9651	4.88561	4.71016	5.5746	5.51774
Contig6800	12.6341	9.78264	11.2207	12.1953
Contig2725	7.81075	6.73915	8.14749	6.92353
Contig18787	1.49369	0.9058	1.21498	0.913765
Contig5143	12.3541	14.6377	9.18379	15.2529
Contig20497	0.342304	0.398552	0.142938	0.597462
Contig14146	3.32968	20.2899	6.75384	20.384
Contig21676	0	0	0	0.105434
Contig17609	0.248948	0.72464	0	0.562317
Contig6147	1.08915	1.55798	0.786161	1.05434
Contig4225	2.39613	1.66667	0.607488	2.67101
Contig18965	25.0815	31.1233	13.6863	31.6655
Contig13999	0	0.54348	0.607488	0.562317
Contig11191	0.062237	0.36232	0	0
Contig16597	3.39192	3.55074	2.25128	2.31956
Contig1798	17.9243	48.4422	25.3001	46.8832
Contig19626	14.19	12.8261	9.57687	11.4572
Contig11438	0.746844	0.978264	0.714692	1.7221
Contig7066	15.3414	17.4638	8.14749	15.3231
Contig16674	0.124474	0.108696	0.178673	0
Contig8531	0.124474	0.398552	0.321611	0.246014
Contig8066	1.86711	1.41305	1.21498	1.96811
Contig2977	0	0.108696	0	0.351448
Contig19872	7.53068	3.84059	3.57346	4.35796
Contig8891	0.124474	0.072464	0.178673	0
Contig1372	1.99159	2.10146	2.21554	2.77644
Contig17196	1.58704	2.10146	1.0363	3.7605
Contig18341	0.809081	0.833336	0.714692	0.421738
Contig9162	0.342304	0.615944	1.53659	0
Contig248	0.715726	0.688408	0.714692	0.386593
Contig15850	1.12027	0.579712	0.893365	0.773186
Contig8552	5.50798	4.34784	3.85934	6.22063
Contig8540	2.70731	4.05798	1.39365	3.02245
Contig15393	1.6804	0.579712	0.678957	0.773186
Contig14670	0.715726	1.37682	0.428815	1.65181
Contig1473	1.3381	1.73914	1.00057	1.37065
Contig8994	0	0.36232	0	0
Contig6435	22.312	15.4348	18.6535	19.9271
Contig13357	0	0	0.107204	0
Contig16920	0.497896	0.72464	0.214408	0.281159
Contig2491	1.92935	1.30435	1.10777	2.88188
Contig14426	6.2237	12.5363	4.03801	3.30361
Contig9209	4.29436	3.7319	4.50256	10.9652
Contig20953	1.3381	0.978264	1.07204	0.562317
Contig323	1.49369	2.02899	1.0363	0.878621
Contig7412	15.5281	10.2899	12.5071	11.3518
Contig14536	6.16147	6.63045	7.11118	3.7605
Contig18661	0.964674	1.08696	0.821896	3.93622
Contig2462	1.49369	1.05073	1.07204	1.54637
Contig6852	0.435659	1.26812	0.0714692	0.773186
Contig19225	19.2001	22.0291	31.7681	30.0137
Contig764	0.186711	0.253624	0.500284	0.421738
Contig11733	1.15139	0.978264	1.17924	0.421738
Contig11555	8.02858	8.80437	2.93024	11.5626
Contig14715	3.32968	4.09422	3.78787	5.13114
Contig5246	0.124474	0	0	0
Contig4046	0.466778	0.507248	0.214408	0
Contig12637	0	0.507248	0.357346	0
Contig1058	0.777963	0.652176	0.285877	0.527172
Contig6028	2.48948	2.64494	1.64379	1.96811
Contig4113	13.0075	15.5435	11.5065	10.2271
Contig5337	2.89402	2.28262	1.64379	2.00325
Contig9701	3.08073	1.44928	3.53772	1.93297
Contig20149	1.64928	1.77537	0.929099	3.58477
Contig6020	4.26324	1.88406	2.71583	1.82753
Contig4262	1.71152	1.9203	2.75156	1.61666
Contig829	2.95626	2.50001	2.32275	3.23332
Contig12524	0.404541	0	0	0.281159
Contig4309	0.373422	0	0.178673	0.738041
Contig21917	1.92935	2.53624	1.42938	1.93297
Contig8469	0	0	0	0.421738
Contig7915	3.39192	1.12319	0.893365	3.33876
Contig20725	1.74264	2.10146	1.39365	1.40579
Contig20051	0.684607	0	0.214408	0.386593
Contig13447	6.13035	2.97102	4.46682	4.14709
Contig2362	2.55172	2.6087	2.93024	2.46014
Contig15855	6.31706	8.26089	4.14521	7.59128
Contig4624	1.52481	2.06522	1.21498	1.05434
Contig4848	2.5206	1.88406	3.28758	2.31956
Contig20419	5.32127	4.81886	2.82303	4.95542
Contig18880	2.0227	2.35508	1.75099	1.23007
Contig20451	4.13876	3.04349	2.93024	4.46339
Contig9747	2.61396	1.05073	1.42938	1.23007
Contig3335	1.96047	2.06522	2.96597	1.54637
Contig36	1.1825	0.9058	0.821896	1.23007
Contig3138	10.9848	8.33336	13.4362	10.93
Contig10388	2.20941	2.21015	1.07204	1.37065
Contig13638	5.19679	3.04349	2.25128	4.00651
Contig16127	1.24474	0.108696	0.536019	0.913765
Contig16813	2.27165	3.44204	2.14408	2.84673
Contig3822	5.29015	3.33334	2.93024	4.42825
Contig2802	5.91252	4.45654	6.46796	1.58152
Contig2045	20.9739	15.8696	16.0448	22.7387
Contig2371	1.27586	1.55798	2.28701	0.878621
Contig7774	7.18838	7.2464	7.57573	9.55939
Contig5782	16.4928	13.9131	12.5428	17.959
Contig19123	13.2254	8.80437	8.32616	10.4029
Contig6774	0.964674	0.797104	0	0.562317
Contig2097	2.70731	1.95653	3.25185	4.67426
Contig639	1.49369	0.978264	0.643223	1.47608
Contig6832	6.7216	7.53625	3.03744	7.97787
Contig20135	0.871319	0.471016	0.428815	0.597462
Contig15045	0.0933556	0	0	0
Contig3217	1.12027	0.253624	0.178673	0.316303
Contig20215	9.02437	5.36233	6.11061	7.80215
Contig13889	0.124474	0	0	0
Contig5210	8.58871	18.587	10.1129	13.6713
Contig17081	2.27165	1.59421	1.57232	2.31956
Contig18945	0.373422	0.289856	0.571753	0.421738
Contig20998	4.29436	3.04349	2.60863	2.21412
Contig8486	7.74851	5.54349	5.61033	5.16629
Contig14414	0.715726	0.54348	7.28986	0.527172
Contig8837	6.13035	5.4348	4.60976	7.8373
Contig16270	7.71739	4.13045	4.78844	8.68077
Contig5677	1.99159	2.17392	2.75156	1.19492
Contig5918	0.0933556	0.108696	0	0
Contig16913	4.94784	28.5146	5.789	16.7641
Contig14245	0.684607	0.9058	0.250142	0
Contig2953	0.062237	0	0.214408	0
Contig6281	7.84187	6.73915	3.64493	6.22063
Contig17133	1.05803	1.26812	0.607488	1.68695
Contig15233	0	0.72464	0.142938	0.597462
Contig10567	0	0	0	0.386593
Contig5437	2.42724	1.19566	0.929099	1.05434
Contig10436	4.94784	2.17392	2.17981	2.21412
Contig16162	4.04541	3.29711	2.53716	5.02571
Contig21067	0.404541	0.253624	0.500284	0.105434
Contig11419	0.653489	0.760872	0.85763	0.246014
Contig16253	3.73422	2.31885	2.28701	3.97136
Contig18571	7.87299	7.10147	6.36076	5.72861
Contig7499	4.94784	4.45654	4.03801	4.92028
Contig1735	1.3381	1.52174	0.821896	1.7221
Contig10766	0.715726	0.54348	1.14351	1.19492
Contig14087	3.23633	2.10146	2.46569	4.49854
Contig2078	1.49369	1.52174	1.60806	2.07354
Contig4763	0	0.217392	0.285877	0
Contig6054	0.8402	0.9058	0.821896	1.40579
Contig21950	8.33976	8.11597	6.57516	6.99382
Contig20289	6.16147	3.00726	4.93137	4.92028
Contig21534	8.65095	5.47103	7.07545	7.38041
Contig11019	0.21783	0.398552	0	0.246014
[truncated: 18,125 more rows]
